# Supplementary material for: Astragalean819: An Astragalean clade‐specific bait set to resolve phylogenetic relationships in Astragalus
Source: Appl Plant Sci. 2025 Oct 3;13(5):e70024. doi: 10.1002/aps3.70024 (PMC12542808; doi:10.1002/aps3.70024)
Supplement: Supplementary file 1 — Appendix S1: Transcriptomes of species belonging to the Astragalean clade generated by Zhao et al. ( 2021) and utilized for bait design in this study. Appendix S2: List of genes included in the Astragalean819 bait set. Reference gene names correspond to Cicer arietinum (CA), Medicago truncatula (MT), and Trifolium pratense (TP) used as reference. The respective gene name for Arabidopsis thaliana (AT) is provided. The inclusion of the same genes in Angiosperms353 (Johnson et al., 2019) and NitFix (Kates et al., 2024) is indicated. Appendix S3: Voucher information of samples and results of genomic DNA extractions. [file APS3-13-e70024-s001.xlsx]

## Sheet: Appendix S1
Buono et al. – Applications in Plant Sciences 2025 13(5)– Data Supplement S1
DOI 10.1002/aps3.70024
Appendix S1: Transcriptomes of species belonging to the Astragalean clade generated by Zhao et al. (2021) and utilized for bait design in this study.
ID specimen	Taxon	Voucher
Ast_arbuscula_trp	Astragalus arbuscula Pall.	FC483
Ast_bhotanensis_trp	A. bhotanensis Baker	HM2527
Ast_chrysochlorus_trp	A. chrysochlorus Boiss. & Kotschy	SRR2107187
Ast_laxmannii_trp	A. laxmannii Jacq.	HM2518
Ast_lentiginosus_trp	A. lentiginosus Douglas ex Hook.	HM3017
Ast_membranaceus_trp	A. membranaceus Fisch. ex Bunge	HJMP_1KP
Ast_propinquus_trp	A. propinquus Schischk.	MYMP_1KP
Ast_scaberrimus_trp	A. scaberrimus Bunge	HM2508
Carm_subulata_trp	Carmichaelia subulata Kirk	FC551
Cli_puniceus_trp	Clianthus puniceus (G.Don) Sol. ex Lindl.	HM2728
Col_arborescens_trp	Colutea arborescens L.	ZY007
Ere_songoricum_trp	Eremosparton songoricum (Litv.) Vassilcz.	Ere
Oxy_ochrocephala_trp	Oxytropis ochrocephala Bunge	HM2524
Phy_camptodontum_trp	Phyllolobium camptodontum (Franch.) M.L.Zhang & Podlech	HM3220
Sph_salsula_trp	Sphaerophysa salsula (Pall.) DC.	HM2561_2
Sut_montana_trp	Sutherlandia montana (E.Phillips & R.A.Dyer) Goldblatt & J.C.Manning	ZY438
Swa_canescens_trp	Swainsona canescens (Benth.) F.Muell.	FC278
REFERENCES
Zhao, Y., R. Zhang, K. W. Jiang, J. Qi, Y. Hu, J. Guo, R. Zhu, et al. 2021. Nuclear phylotranscriptomics and phylogenomics support numerous polyploidization events and hypotheses for the evolution of rhizobial nitrogen-fixing symbiosis in Fabaceae. Molecular Plant 14(5): 748–773.

## Sheet: Appendix S2
Buono et al. – Applications in Plant Sciences 2025 13(5)– Data Supplement S1
DOI 10.1002/aps3.70024
Appendix S2: List of genes included in the Astragalean819 bait set. Reference gene names correspond to Cicer arietinum (CA), Medicago truncatula (MT), and Trifolium pratense (TP) used as reference. The respective gene name for Arabidopsis thaliana (AT) is provided. The inclusion of the same genes in Angiosperms353 (Johnson et al., 2019) and NitFix (Kates et al., 2024) is indicated.
Reference gene name	Matching Arabidopsis thaliana genes	description for Arabidopsis thaliana	Included in Angiosperms353 loci	Included in NitFix loci
CA00280	AT4G04930	fatty acid desaturase family protein
CA00370	AT1G28680	HXXXD-type acyl-transferase family protein
CA00396	AT1G29260	peroxin 7		yes
CA00592	AT1G61900	UNKNOWN
CA00595	AT1G61870	pentatricopeptide repeat 336		yes
CA00725	AT3G21540	transducin family protein / WD-40 repeat family protein
CA00860	AT3G05675	BTB/POZ domain-containing protein
CA00862	AT5G16280	Tetratricopeptide repeat (TPR)-like superfamily protein
CA00896	AT3G54720	Peptidase M28 family protein
CA00904	AT3G11960	Cleavage and polyadenylation specificity factor (CPSF) A subunit protein
CA01129	AT3G05620	Plant invertase/pectin methylesterase inhibitor superfamily
CA01220	AT3G04880	DNA-damage-repair/toleration protein (DRT102)
CA01355	AT1G01090	pyruvate dehydrogenase E1 alpha
CA01429	AT3G48610	non-specific phospholipase C6
CA01460	AT5G27460	Tetratricopeptide repeat (TPR)-like superfamily protein
CA01638	AT5G56450	Mitochondrial substrate carrier family protein
CA01684	AT5G21970	Ubiquitin carboxyl-terminal hydrolase family protein
CA01824	AT4G31160	DDB1-CUL4 associated factor 1
CA01868	AT5G24840	tRNA (guanine-N-7) methyltransferase	yes
CA01879	AT5G11490	adaptin family protein
CA01999	AT5G66360	Ribosomal RNA adenine dimethylase family protein
CA02200	AT4G37480	Chaperone DnaJ-domain superfamily protein
CA02366	AT1G62730	Terpenoid synthases superfamily protein	yes
CA02567	AT2G28100	alpha-L-fucosidase 1
CA02614	AT1G07590	Tetratricopeptide repeat (TPR)-like superfamily protein
CA02768	AT3G21300	RNA methyltransferase family protein
CA02876	AT1G80150	Tetratricopeptide repeat (TPR)-like superfamily protein
CA02907	AT1G80550	Pentatricopeptide repeat (PPR) superfamily protein
CA03151	AT2G06050	oxophytodienoate-reductase 3		yes
CA03165	AT4G29830	Transducin/WD40 repeat-like superfamily protein	yes	yes
CA03345	AT1G63270	non-intrinsic ABC protein 10
CA03400	AT1G62390	Octicosapeptide/Phox/Bem1p (PB1) domain-containing protein / tetratricopeptide repeat (TPR)-containing protein		yes
CA03420	AT2G47990	transducin family protein / WD-40 repeat family protein
CA03631	AT1G56345	Pseudouridine synthase family protein
CA04199	AT4G33440	Pectin lyase-like superfamily protein
CA04241	AT2G13100	Major facilitator superfamily protein
CA04468	AT5G52380	VASCULAR-RELATED NAC-DOMAIN 6
CA04481	AT3G48880	RNI-like superfamily protein
CA04485	AT5G52190	Sugar isomerase (SIS) family protein		yes
CA04549	AT5G18525	protein serine/threonine kinasesprotein tyrosine kinasesATP bindingprotein kinases
CA04689	AT1G16210	UNKNOWN
CA04695	AT2G43030	Ribosomal protein L3 family protein	yes
CA04915	AT1G75460	ATP-dependent protease La (LON) domain protein
CA04952	AT5G42760	Leucine carboxyl methyltransferase
CA05129	AT1G79490	Pentatricopeptide repeat (PPR) superfamily protein
CA05139	AT5G44800	chromatin remodeling 4
CA05224	AT3G26410	methyltransferasesnucleic acid binding
CA05228	AT3G19720	P-loop containing nucleoside triphosphate hydrolases superfamily protein
CA05356	AT5G08580	Calcium-binding EF hand family protein
CA05363	AT5G23340	RNI-like superfamily protein		yes
CA05387	AT2G17020	F-box/RNI-like superfamily protein
CA05401	AT5G23590	DNAJ heat shock N-terminal domain-containing protein
CA05432	AT2G35130	Tetratricopeptide repeat (TPR)-like superfamily protein
CA05535	AT1G49540	elongator protein 2	yes
CA05599	AT4G34215	Domain of unknown function (DUF303)
CA05650	AT1G04640	lipoyltransferase 2
CA05718	AT1G10280	Core-2/I-branching beta-1,6-N-acetylglucosaminyltransferase family protein
CA05753	AT1G63680	acid-amino acid ligasesligasesATP bindingATP bindingligases
CA05758	AT5G41330	BTB/POZ domain with WD40/YVTN repeat-like protein		yes
CA05772	AT1G63850	BTB/POZ domain-containing protein
CA06309	AT2G33760	Pentatricopeptide repeat (PPR) superfamily protein
CA06502	AT4G38160	Mitochondrial transcription termination factor family protein		yes
CA06524	AT1G49350	pfkB-like carbohydrate kinase family protein
CA06663	AT2G26680	UNKNOWN
CA06692	AT2G13290	beta-1,4-N-acetylglucosaminyltransferase family protein
CA06798	AT2G20790	clathrin adaptor complexes medium subunit family protein
CA06928	AT4G27340	Met-10+ like family protein
CA07140	AT3G21740	Arabidopsis thaliana protein of unknown function (DUF794)
CA07153	AT4G33990	Tetratricopeptide repeat (TPR)-like superfamily protein
CA07238	AT2G41720	Tetratricopeptide repeat (TPR)-like superfamily protein		yes
CA07241	AT2G41750	DTW domain-containing protein
CA07262	AT5G52630	mitochondrial RNAediting factor 1
CA07405	AT3G48470	embryo defective 2423
CA07427	AT2G31880	Leucine-rich repeat protein kinase family protein		yes
CA07722	AT5G44000	Glutathione S-transferase family protein
CA07757	AT2G31240	Tetratricopeptide repeat (TPR)-like superfamily protein
CA07834	AT4G02820	Pentatricopeptide repeat (PPR) superfamily protein
CA07847	AT3G63090	Ubiquitin carboxyl-terminal hydrolase family protein
CA07868	AT1G07615	GTP-binding protein Obg/CgtA
CA08042	AT1G64890	Major facilitator superfamily protein
CA08148	AT5G04200	metacaspase 9
CA08207	AT2G43770	Transducin/WD40 repeat-like superfamily protein		yes
CA08286	AT3G02060	DEAD/DEAH box helicase, putative
CA08342	AT1G14140	Mitochondrial substrate carrier family protein	yes
CA08389	AT5G04480	UDP-Glycosyltransferase superfamily protein
CA08466	AT2G39140	pseudouridine synthase family protein
CA08468	AT3G54850	plant U-box 14
CA08794	AT5G50230	Transducin/WD40 repeat-like superfamily protein
CA08878	AT1G06440	Ubiquitin carboxyl-terminal hydrolase family protein
CA08884	AT4G16330	2-oxoglutarate (2OG) and Fe(II)-dependent oxygenase superfamily protein
CA08960	AT3G02660	Tyrosyl-tRNA synthetase, class Ib, bacterial/mitochondrial	yes	yes
CA09012	AT2G30100	pentatricopeptide (PPR) repeat-containing protein
CA09046	AT1G07220	Arabidopsis thaliana protein of unknown function (DUF821)
CA09320	AT4G37380	Tetratricopeptide repeat (TPR)-like superfamily protein
CA09485	AT3G08760	Protein kinase superfamily protein
CA09559	AT4G39920	C-CAP/cofactor C-like domain-containing protein
CA09722	AT5G55710	UNKNOWN
CA09730	AT5G63010	Transducin/WD40 repeat-like superfamily protein
CA09762	AT1G51350	ARM repeat superfamily protein
CA09819	AT1G61520	photosystem I light harvesting complex gene 3
CA09856	AT4G19180	GDA1/CD39 nucleoside phosphatase family protein
CA09869	AT5G65950	UNKNOWN
CA09940	AT4G35870	early-responsive to dehydration stress protein (ERD4)
CA10217	AT1G21840	urease accessory protein F
CA10412	AT2G44020	Mitochondrial transcription termination factor family protein
CA10486	AT1G52530	UNKNOWN	yes
CA10534	AT3G28720	UNKNOWN
CA10686	AT3G45880	2-oxoglutarate (2OG) and Fe(II)-dependent oxygenase superfamily protein
CA10802	AT1G19520	pentatricopeptide (PPR) repeat-containing protein		yes
CA10935	AT5G11310	Pentatricopeptide repeat (PPR) superfamily protein
CA11070	AT1G09820	Pentatricopeptide repeat (PPR-like) superfamily protein
CA11081	AT4G10620	P-loop containing nucleoside triphosphate hydrolases superfamily protein
CA11130	AT5G41920	GRAS family transcription factor
CA11249	AT1G03750	switch 2
CA11343	AT1G27920	microtubule-associated protein 65-8
CA11437	AT4G19010	AMP-dependent synthetase and ligase family protein
CA11520	AT5G46800	Mitochondrial substrate carrier family protein
CA11691	AT3G07140	GPI transamidase component Gpi16 subunit family protein
CA11792	AT5G17640	Protein of unknown function (DUF1005)
CA11930	AT1G76630	Tetratricopeptide repeat (TPR)-like superfamily protein
CA12235	AT3G54690	Sugar isomerase (SIS) family protein
CA12405	AT5G65490	UNKNOWN
CA12611	AT3G27530	golgin candidate 6
CA12636	AT4G11120	translation elongation factor Ts (EF-Ts), putative
CA12642	AT1G21710	8-oxoguanine-DNA glycosylase 1	yes
CA12800	AT5G47090	UNKNOWN	yes
CA12809	AT4G17100	UNKNOWN		yes
CA12838	AT1G32520	UNKNOWN
CA12959	AT5G19660	SITE-1 protease
CA13018	AT2G01860	Tetratricopeptide repeat (TPR)-like superfamily protein
CA13096	AT1G43800	Plant stearoyl-acyl-carrier-protein desaturase family protein
CA13154	AT1G74470	Pyridine nucleotide-disulphide oxidoreductase family protein
CA13225	AT5G08100	N-terminal nucleophile aminohydrolases (Ntn hydrolases) superfamily protein
CA13288	AT5G37710	alpha/beta-Hydrolases superfamily protein
CA13438	AT1G52630	O-fucosyltransferase family protein
CA13461	AT1G15510	Tetratricopeptide repeat (TPR)-like superfamily protein
CA13569	AT3G07720	Galactose oxidase/kelch repeat superfamily protein		yes
CA13688	AT1G06050	Protein of unknown function (DUF1336)
CA13689	AT3G59520	RHOMBOID-like protein 13
CA13765	AT3G61320	Bestrophin-like protein
CA14020	AT5G43280	delta(3,5),delta(2,4)-dienoyl-CoA isomerase 1
CA14045	AT5G02820	Spo11/DNA topoisomerase VI, subunit A protein		yes
CA14208	AT5G06830	UNKNOWN	yes
CA14305	AT2G30080	ZIP metal ion transporter family
CA14313	AT5G61930	Arabidopsis thaliana protein of unknown function (DUF794)
CA14430	AT5G06370	NC domain-containing protein-related
CA14836	AT5G39710	Tetratricopeptide repeat (TPR)-like superfamily protein
CA14847	AT5G55960	UNKNOWN		yes
CA15082	AT5G62030	diphthamide synthesis DPH2 family protein	yes	yes
CA15136	AT4G01870	tolB protein-related
CA15308	AT1G74850	plastid transcriptionally active 2		yes
CA15359	AT3G47610	transcription regulatorszinc ion binding		yes
CA15469	AT3G55760	UNKNOWN
CA15621	AT1G07230	non-specific phospholipase C1		yes
CA15973	AT1G26220	Acyl-CoA N-acyltransferases (NAT) superfamily protein	yes
CA16149	AT3G14075	Mono-/di-acylglycerol lipase, N-terminalLipase, class 3
CA16184	AT5G12260	UNKNOWN
CA16473	AT2G27590	S-adenosyl-L-methionine-dependent methyltransferases superfamily protein
CA16497	AT3G44380	Late embryogenesis abundant (LEA) hydroxyproline-rich glycoprotein family
CA16590	AT3G24040	Core-2/I-branching beta-1,6-N-acetylglucosaminyltransferase family protein
CA16649	AT4G08940	Ubiquitin carboxyl-terminal hydrolase family protein
CA17000	AT5G13390	no exine formation 1
CA17045	AT5G60870	Regulator of chromosome condensation (RCC1) family protein
CA17422	AT5G15680	ARM repeat superfamily protein
CA17669	AT1G55760	BTB/POZ domain-containing protein
CA17711	AT5G01400	HEAT repeat-containing protein
CA17857	AT4G29380	protein kinase family protein / WD-40 repeat family protein	yes
CA17904	AT1G31430	Pentatricopeptide repeat (PPR-like) superfamily protein
CA18375	AT1G59600	ZCW7
CA18516	AT2G34670	Protein of unknown function (DUF630 and DUF632)
CA18523	AT4G19490	VPS54
CA18622	AT5G13680	IKI3 family protein	yes
CA18657	AT3G12345	UNKNOWN
CA18767	AT2G02880	mucin-related
CA19145	AT2G33260	Tryptophan/tyrosine permease
CA19236	AT3G07700	Protein kinase superfamily protein
CA19246	AT4G34310	alpha/beta-Hydrolases superfamily protein
CA19286	AT1G52310	protein kinase family protein / C-type lectin domain-containing protein
CA19307	AT1G19150	photosystem I light harvesting complex gene 6
CA19360	AT3G55270	mitogen-activated protein kinase phosphatase 1
CA19406	AT2G44580	zinc ion binding
CA19531	AT2G34980	phosphatidylinositolglycan synthase family protein	yes
CA19599	AT3G60850	UNKNOWN		yes
CA19657	AT1G11090	alpha/beta-Hydrolases superfamily protein		yes
CA19783	AT4G33495	Ubiquitin carboxyl-terminal hydrolase family protein
CA19826	AT5G13630	magnesium-chelatase subunit chlH, chloroplast, putative / Mg-protoporphyrin IX chelatase, putative (CHLH)		yes
CA20228	AT4G16390	pentatricopeptide (PPR) repeat-containing protein		yes
CA20293	AT2G37230	Tetratricopeptide repeat (TPR)-like superfamily protein		yes
CA20327	AT4G10130	DNAJ heat shock N-terminal domain-containing protein
CA20395	AT4G09730	RH39
CA20787	AT1G55870	Polynucleotidyl transferase, ribonuclease H-like superfamily protein
CA20826	AT1G52340	NAD(P)-binding Rossmann-fold superfamily protein		yes
CA20884	AT5G03910	ABC2 homolog 12
CA20886	AT3G11460	Pentatricopeptide repeat (PPR) superfamily protein
CA21055	AT5G42130	Mitochondrial substrate carrier family protein		yes
CA21059	AT1G76920	F-box family protein		yes
CA21109	AT5G39250	F-box family protein
CA21118	AT5G16420	Pentatricopeptide repeat (PPR-like) superfamily protein
CA21593	AT2G22410	SLOW GROWTH 1
CA21600	AT1G02020	nitroreductase family protein
CA21807	AT2G26870	non-specific phospholipase C2
CA21815	AT2G43760	molybdopterin biosynthesis MoaE family protein
CA22095	AT5G15390	tRNA/rRNA methyltransferase (SpoU) family protein
CA22371	AT5G15300	Pentatricopeptide repeat (PPR) superfamily protein
CA22530	AT5G57850	D-aminoacid aminotransferase-like PLP-dependent enzymes superfamily protein
CA22533	AT3G15200	Tetratricopeptide repeat (TPR)-like superfamily protein
CA22646	AT3G07180	GPI transamidase component PIG-S-related
CA22791	AT2G31890	RAP
CA22815	AT2G38020	vacuoleless1 (VCL1)	yes
CA23098	AT5G24020	septum site-determining protein (MIND)
CA23338	AT5G48840	homolog of bacterial PANC	yes
CA23499	AT2G24220	purine permease 5		yes
CA23698	AT5G08530	51 kDa subunit of complex I		yes
CA23975	AT4G20740	Pentatricopeptide repeat (PPR-like) superfamily protein
CA24041	AT1G79120	Ubiquitin carboxyl-terminal hydrolase family protein
CA24289	AT1G69830	alpha-amylase-like 3		yes
CA24496	AT5G35100	Cyclophilin-like peptidyl-prolyl cis-trans isomerase family protein
CA24583	AT1G18480	Calcineurin-like metallo-phosphoesterase superfamily protein		yes
CA25161	AT2G30700	UNKNOWN		yes
CA25406	AT1G70330	equilibrative nucleotide transporter 1		yes
CA25452	AT1G74680	Exostosin family protein
CA25465	AT1G19800	trigalactosyldiacylglycerol 1	yes
CA25647	AT5G03555	permease, cytosine/purines, uracil, thiamine, allantoin family protein
CA26432	AT1G72090	Methylthiotransferase
CA26796	AT3G33520	actin-related protein 6
CA26938	AT2G05320	beta-1,2-N-acetylglucosaminyltransferase II
CA27394	AT1G68400	leucine-rich repeat transmembrane protein kinase family protein
MT0G05380	AT5G25070	UNKNOWN
MT0G20640	AT2G29660	zinc finger (C2H2 type) family protein
MT0G22480	AT1G80870	Protein kinase superfamily protein
MT0G22560	AT1G73110	P-loop containing nucleoside triphosphate hydrolases superfamily protein
MT0G23940	AT1G65070	DNA mismatch repair protein MutS, type 2
MT0G30110	AT2G37920	copper ion transmembrane transporters
MT0G32510	AT3G58520	Ubiquitin carboxyl-terminal hydrolase family protein
MT0G37250	AT3G48380	Peptidase C78, ubiquitin fold modifier-specific peptidase 1/ 2
MT0G40110	AT5G67030	zeaxanthin epoxidase (ZEP) (ABA1)
MT1G007460	AT2G40630	Uncharacterised conserved protein (UCP030365)
MT1G007480	AT4G31460	Ribosomal L28 family
MT1G011720	AT5G11350	DNAse I-like superfamily protein
MT1G012620	AT4G32190	Myosin heavy chain-related protein
MT1G015770	AT2G26200	S-adenosyl-L-methionine-dependent methyltransferases superfamily protein
MT1G016300	AT5G11850	Protein kinase superfamily protein
MT1G017940	AT3G12350	F-box family protein
MT1G018550	AT1G27700	Syntaxin/t-SNARE family protein
MT1G019500	AT2G05170	vacuolar protein sorting 11
MT1G023310	AT5G42480	Chaperone DnaJ-domain superfamily protein	yes	yes
MT1G023660	AT5G42520	basic pentacysteine 6
MT1G024820	AT5G01310	APRATAXIN-like
MT1G026130	AT1G76080	chloroplastic drought-induced stress protein of 32 kD	yes
MT1G030400	AT1G09380	nodulin MtN21 /EamA-like transporter family protein
MT1G035250	AT3G48810	Pentatricopeptide repeat (PPR) superfamily protein
MT1G038430	AT5G23240	DNAJ heat shock N-terminal domain-containing protein
MT1G038850	AT1G79190	ARM repeat superfamily protein
MT1G039270	AT3G20015	Eukaryotic aspartyl protease family protein
MT1G045880	AT2G32630	Pentatricopeptide repeat (PPR-like) superfamily protein
MT1G045930	AT4G13550	triglyceride lipasestriglyceride lipases
MT1G079470	AT3G04160	UNKNOWN
MT1G079870	AT3G04550	UNKNOWN
MT1G080390	AT2G21440	RNA-binding (RRM/RBD/RNP motifs) family protein
MT1G082730	AT1G52530	UNKNOWN	yes
MT1G083120	AT1G09060	Zinc finger, RING-typeTranscription factor jumonji/aspartyl beta-hydroxylase
MT1G083540	AT1G56230	Protein of unknown function (DUF1399)
MT1G083820	AT1G56310	Polynucleotidyl transferase, ribonuclease H-like superfamily protein
MT1G086820	AT1G02370	Tetratricopeptide repeat (TPR)-like superfamily protein
MT1G086980	AT4G02020	SET domain-containing protein
MT1G088590	AT2G47680	zinc finger (CCCH type) helicase family protein
MT1G088720	AT4G02460	DNA mismatch repair protein, putative
MT1G092770	AT4G31200	SWAP (Suppressor-of-White-APricot)/surp RNA-binding domain-containing protein
MT1G095040	AT5G20660	Zn-dependent exopeptidases superfamily protein
MT1G100980	AT4G33410	SIGNAL PEPTIDE PEPTIDASE-LIKE 1		yes
MT1G101150	AT5G52380	VASCULAR-RELATED NAC-DOMAIN 6
MT1G110560	AT2G18220	Noc2p family
MT1G113720	AT2G17033	pentatricopeptide (PPR) repeat-containing protein
MT1G114300	AT3G59040	Tetratricopeptide repeat (TPR)-like superfamily protein
MT1G115920	AT1G28060	Pre-mRNA-splicing factor 3
MT1G116230	AT5G13520	peptidase M1 family protein		yes
MT2G006750	AT4G27640	ARM repeat superfamily protein
MT2G007330	AT1G71240	Plant protein of unknown function (DUF639)
MT2G007650	AT1G33270	Acyl transferase/acyl hydrolase/lysophospholipase superfamily protein
MT2G007740	AT2G01070	Lung seven transmembrane receptor family protein		yes
MT2G010000	AT2G04305	Magnesium transporter CorA-like family protein
MT2G013070	AT4G04930	fatty acid desaturase family protein
MT2G014210	AT1G28320	protease-related
MT2G014290	AT1G28340	receptor like protein 4
MT2G018550	AT1G30290	Tetratricopeptide repeat (TPR)-like superfamily protein
MT2G018740	AT2G34640	plastid transcriptionally active 12		yes
MT2G018780	AT1G30360	Early-responsive to dehydration stress protein (ERD4)		yes
MT2G018820	AT3G25210	Tetratricopeptide repeat (TPR)-like superfamily protein
MT2G019230	AT1G30090	Galactose oxidase/kelch repeat superfamily protein
MT2G019450	AT5G46220	Protein of unknown function (DUF616)
MT2G019520	AT1G30000	alpha-mannosidase 3
MT2G019790	AT5G18570	GTP1/OBG family protein	yes
MT2G021710	AT5G19020	mitochondrial editing factor 18
MT2G026130	AT4G16490	ARM repeat superfamily protein		yes
MT2G028200	AT2G44200	CBF1-interacting co-repressor CIR, N-terminalPre-mRNA splicing factor
MT2G028870	AT4G19670	RING/U-box superfamily protein
MT2G031050	AT4G29070	Phospholipase A2 family protein
MT2G031410	AT4G35540	zinc ion bindingtranscription regulators
MT2G033460	AT5G49580	Chaperone DnaJ-domain superfamily protein
MT2G034600	AT4G14605	Mitochondrial transcription termination factor family protein
MT2G036060	AT5G42400	SET domain protein 25
MT2G038000	AT4G29940	pathogenesis related homeodomain protein A
MT2G038030	AT5G57160	DNA ligase IV
MT2G042720	AT1G19150	photosystem I light harvesting complex gene 6
MT2G048340	AT5G58130	RNA-binding (RRM/RBD/RNP motifs) family protein
MT2G049300	AT1G65030	Transducin/WD40 repeat-like superfamily protein	yes
MT2G060900	AT3G14750	UNKNOWN
MT2G062560	AT1G05590	beta-hexosaminidase 2
MT2G063510	AT3G12710	DNA glycosylase superfamily protein
MT2G066050	AT1G16280	RNA helicase 36
MT2G069480	AT3G12940	2-oxoglutarate (2OG) and Fe(II)-dependent oxygenase superfamily protein
MT2G075860	AT3G14860	NHL domain-containing protein
MT2G086950	AT5G22320	Leucine-rich repeat (LRR) family protein
MT2G087270	AT1G08460	histone deacetylase 8
MT2G087890	AT4G15440	hydroperoxide lyase 1
MT2G088390	AT5G57930	Arabidopsis thaliana protein of unknown function (DUF794)		yes
MT2G088750	AT3G21740	Arabidopsis thaliana protein of unknown function (DUF794)
MT2G089340	AT3G23940	dehydratase family		yes
MT2G097960	AT5G19350	RNA-binding (RRM/RBD/RNP motifs) family protein
MT2G098030	AT4G34900	xanthine dehydrogenase 1
MT2G099440	AT2G43540	UNKNOWN
MT2G099820	AT3G13780	SMAD/FHA domain-containing protein
MT2G100200	AT5G43820	Pentatricopeptide repeat (PPR) superfamily protein
MT2G100660	AT5G16180	ortholog of maize chloroplast splicing factor CRS1
MT2G100930	AT3G16350	Homeodomain-like superfamily protein
MT2G104180	AT1G80510	Transmembrane amino acid transporter family protein
MT3G005100	AT1G19800	trigalactosyldiacylglycerol 1	yes
MT3G008430	NONE	NA
MT3G013960	AT3G12270	protein arginine methyltransferase 3
MT3G029530	AT1G16480	Tetratricopeptide repeat (TPR)-like superfamily protein
MT3G033040	AT3G53170	Tetratricopeptide repeat (TPR)-like superfamily protein
MT3G033520	AT5G13760	Plasma-membrane choline transporter family protein
MT3G034670	AT5G13800	pheophytinase
MT3G048950	AT3G25660	Amidase family protein
MT3G055690	AT5G55500	beta-1,2-xylosyltransferase
MT3G060660	AT5G55860	Plant protein of unknown function (DUF827)		yes
MT3G064180	AT3G02710	ARM repeat superfamily protein	yes	yes
MT3G069120	AT3G18310	UNKNOWN
MT3G070010	AT2G39910	ARM repeat superfamily protein
MT3G071440	AT3G56040	UDP-glucose pyrophosphorylase 3	yes
MT3G072920	NONE	NA
MT3G073360	AT3G19770	Vacuolar sorting protein 9 (VPS9) domain
MT3G076650	AT3G48260	with no lysine (K) kinase 3
MT3G077550	AT3G48200	UNKNOWN
MT3G077620	AT3G48195	Phox (PX) domain-containing protein
MT3G079310	AT4G12640	RNA recognition motif (RRM)-containing protein
MT3G082870	AT2G04740	ankyrin repeat family protein
MT3G083500	AT1G55325	RNA polymerase II transcription mediators
MT3G083600	AT1G04860	ubiquitin-specific protease 2
MT3G084020	AT3G59780	Rhodanese/Cell cycle control phosphatase superfamily protein
MT3G086150	AT1G24460	UNKNOWN
MT3G086350	AT4G31520	ARM repeat superfamily protein
MT3G087120	NONE	NA
MT3G088590	AT1G44350	IAA-leucine resistant (ILR)-like gene 6
MT3G089880	AT3G21470	Pentatricopeptide repeat (PPR-like) superfamily protein
MT3G090900	AT5G24120	sigma factor E		yes
MT3G091290	AT5G53450	OBP3-responsive gene 1
MT3G091650	AT5G53020	Ribonuclease P protein subunit P38-related
MT3G092810	AT5G24460	UNKNOWN
MT3G094760	AT5G64930	CPR5 protein, putative
MT3G095480	AT3G18800	UNKNOWN
MT3G095660	AT5G39590	TLD-domain containing nucleolar protein
MT3G099000	AT2G47620	SWITCH/sucrose nonfermenting 3A
MT3G099370	AT1G78280	transferases, transferring glycosyl groups
MT3G100600	AT5G18475	Pentatricopeptide repeat (PPR) superfamily protein
MT3G105190	AT5G21930	P-type ATPase of Arabidopsis 2		yes
MT3G105820	AT2G24820	translocon at the inner envelope membrane of chloroplasts 55-II		yes
MT3G107880	AT2G25620	DNA-binding protein phosphatase 1
MT3G109120	AT4G31240	protein kinase C-like zinc finger protein
MT3G109360	AT5G24840	tRNA (guanine-N-7) methyltransferase	yes
MT3G110650	NONE	NA
MT3G114530	NONE	NA
MT3G114700	AT1G20300	Pentatricopeptide repeat (PPR) superfamily protein
MT3G115950	AT2G33640	DHHC-type zinc finger family protein
MT3G115980	AT1G76400	Ribophorin I		yes
MT3G117760	AT2G16630	Pollen Ole e 1 allergen and extensin family protein
MT3G118250	AT2G44270	2-thiocytidine tRNA biosynthesis protein, TtcA
MT3G118350	AT1G16210	UNKNOWN
MT3G118430	AT4G35250	NAD(P)-binding Rossmann-fold superfamily protein	yes
MT4G007080	AT1G15980	NDH-dependent cyclic electron flow 1
MT4G012920	AT1G15240	Phox-associated domainPhox-likeSorting nexin, C-terminal
MT4G021220	AT5G47360	Tetratricopeptide repeat (TPR)-like superfamily protein
MT4G026450	AT1G79600	Protein kinase superfamily protein		yes
MT4G031160	AT3G49170	Tetratricopeptide repeat (TPR)-like superfamily protein
MT4G035180	AT5G47850	CRINKLY4 related 4
MT4G049500	AT1G05120	Helicase protein with RING/U-box domain
MT4G059550	AT2G28450	zinc finger (CCCH-type) family protein
MT4G060500	AT1G07970	UNKNOWN
MT4G060570	AT5G27300	Tetratricopeptide repeat (TPR)-like superfamily protein
MT4G064770	AT5G59600	Tetratricopeptide repeat (TPR)-like superfamily protein
MT4G068120	AT2G43410	RNA binding
MT4G068360	AT2G15630	Pentatricopeptide repeat (PPR) superfamily protein
MT4G070060	AT2G21710	Mitochondrial transcription termination factor family protein
MT4G072990	AT4G34830	Pentatricopeptide repeat (PPR) superfamily protein
MT4G074460	AT3G19870	UNKNOWN
MT4G074580	AT4G10130	DNAJ heat shock N-terminal domain-containing protein
MT4G074610	AT3G19780	UNKNOWN
MT4G076080	AT1G03030	P-loop containing nucleoside triphosphate hydrolases superfamily protein	yes
MT4G079320	AT1G77030	hydrolases, acting on acid anhydrides, in phosphorus-containing anhydridesATP-dependent helicasesnucleic acid bindingATP bindingRNA bindinghelicases		yes
MT4G080100	AT2G42690	alpha/beta-Hydrolases superfamily protein		yes
MT4G080110	AT2G42700	UNKNOWN
MT4G080120	AT2G42710	Ribosomal protein L1p/L10e family
MT4G080580	AT4G13970	zinc ion binding
MT4G083460	AT5G08470	peroxisome 1
MT4G084060	AT4G19900	alpha 1,4-glycosyltransferase family protein
MT4G084270	AT1G70820	phosphoglucomutase, putative / glucose phosphomutase, putative
MT4G085810	AT1G49730	Protein kinase superfamily protein
MT4G085820	AT2G15560	Putative endonuclease or glycosyl hydrolase
MT4G086270	AT2G15690	Tetratricopeptide repeat (TPR)-like superfamily protein
MT4G086290	AT3G57660	nuclear RNA polymerase A1
MT4G087530	AT3G59770	sacI homology domain-containing protein / WW domain-containing protein
MT4G092830	AT5G64470	Plant protein of unknown function (DUF828)
MT4G093870	AT5G37830	oxoprolinase 1
MT4G097120	AT5G67570	Tetratricopeptide repeat (TPR)-like superfamily protein
MT4G098660	AT5G46580	pentatricopeptide (PPR) repeat-containing protein		yes
MT4G101750	AT1G62750	Translation elongation factor EFG/EF2 protein		yes
MT4G104240	AT3G48460	GDSL-like Lipase/Acylhydrolase superfamily protein
MT4G113140	AT2G03500	Homeodomain-like superfamily protein
MT4G113710	AT5G20050	Protein kinase superfamily protein
MT4G116570	AT3G09850	D111/G-patch domain-containing protein
MT4G120740	AT5G11240	transducin family protein / WD-40 repeat family protein
MT4G122060	AT3G17040	high chlorophyll fluorescent 107
MT4G123860	AT3G06430	Tetratricopeptide repeat (TPR)-like superfamily protein
MT4G123930	AT3G17470	Ca2+-activated RelA/spot homolog	yes
MT4G124080	AT1G48300	UNKNOWN
MT4G126950	AT5G20590	TRICHOME BIREFRINGENCE-LIKE 5
MT4G127350	AT2G19270	UNKNOWN
MT4G128210	AT5G57460	UNKNOWN		yes
MT4G128620	AT5G57590	adenosylmethionine-8-amino-7-oxononanoate transaminases
MT4G130280	AT4G30840	Transducin/WD40 repeat-like superfamily protein
MT4G130920	AT2G24230	Leucine-rich repeat protein kinase family protein
MT4G131190	AT5G58020	UNKNOWN
MT4G131300	AT2G33680	Tetratricopeptide repeat (TPR)-like superfamily protein
MT4G131330	AT1G63270	non-intrinsic ABC protein 10
MT4G132120	AT4G04670	Met-10+ like family protein / kelch repeat-containing protein
MT4G132910	AT4G14590	embryo defective 2739
MT5G006390	AT1G05410	Protein of unknown function (DUF1423)
MT5G006960	AT3G22590	PLANT HOMOLOGOUS TO PARAFIBROMIN		yes
MT5G008060	AT1G33250	Protein of unknown function (DUF604)
MT5G008300	AT3G18110	Pentatricopeptide repeat (PPR) superfamily protein
MT5G009240	AT4G23860	PHD finger protein-related
MT5G011540	AT4G22790	MATE efflux family protein
MT5G012060	AT1G62730	Terpenoid synthases superfamily protein	yes
MT5G013820	AT5G47010	RNA helicase, putative
MT5G014820	AT5G65720	nitrogen fixation S (NIFS)-like 1		yes
MT5G015170	AT5G65890	ACT domain repeat 1
MT5G015740	AT1G01290	cofactor of nitrate reductase and xanthine dehydrogenase 3	yes
MT5G017820	AT5G66840	SAP domain-containing protein
MT5G020440	AT1G30960	GTP-binding family protein
MT5G020630	AT5G48330	Regulator of chromosome condensation (RCC1) family protein
MT5G021230	AT4G36390	Methylthiotransferase		yes
MT5G023040	NONE	NA
MT5G023770	AT5G66030	Golgi-localized GRIP domain-containing protein
MT5G024250	AT4G35520	MUTL protein homolog 3
MT5G025410	AT1G31780	UNKNOWN	yes
MT5G026580	AT1G31350	KAR-UP F-box 1
MT5G026640	AT5G45380	sodium symportersurea transmembrane transporters
MT5G026680	AT3G45900	Ribonuclease P protein subunit P38-related
MT5G026800	AT4G19150	Ankyrin repeat family protein
MT5G027000	NONE	NA
MT5G027010	AT4G19100	Protein of unknown function (DUF3464)
MT5G027460	NONE	NA
MT5G027840	AT1G31970	DEA(D/H)-box RNA helicase family protein
MT5G028020	AT1G32160	Protein of unknown function (DUF760)
MT5G029900	AT5G46840	RNA-binding (RRM/RBD/RNP motifs) family protein
MT5G030530	AT5G46800	Mitochondrial substrate carrier family protein
MT5G031750	AT5G65540	UNKNOWN
MT5G032210	AT2G22530	Alkaline-phosphatase-like family protein
MT5G037410	AT1G69910	Protein kinase superfamily protein
MT5G038970	AT1G14345	NAD(P)-linked oxidoreductase superfamily protein
MT5G043620	AT4G30580	Phospholipid/glycerol acyltransferase family protein
MT5G044120	AT1G26500	Pentatricopeptide repeat (PPR) superfamily protein
MT5G044260	AT1G59720	Tetratricopeptide repeat (TPR)-like superfamily protein
MT5G044270	AT1G26460	Tetratricopeptide repeat (TPR)-like superfamily protein
MT5G044990	AT1G69200	fructokinase-like 2
MT5G045190	AT1G69220	Protein kinase superfamily protein
MT5G045490	AT5G50280	Pentatricopeptide repeat (PPR) superfamily protein
MT5G053260	AT3G25680	UNKNOWN
MT5G053610	AT1G25570	Di-glucose binding protein with Leucine-rich repeat domain
MT5G055940	AT1G48520	GLU-ADT subunit B
MT5G058430	AT1G44820	Peptidase M20/M25/M40 family protein
MT5G067470	AT1G09960	sucrose transporter 4
MT5G068860	AT4G02990	Mitochondrial transcription termination factor family protein
MT5G069410	AT4G12700	UNKNOWN
MT5G070100	AT3G47120	RNA recognition motif (RRM)-containing protein	yes
MT5G071990	AT2G30080	ZIP metal ion transporter family
MT5G076640	AT5G17240	SET domain group 40
MT5G077540	AT2G44660	ALG6, ALG8 glycosyltransferase family	yes
MT5G079550	AT3G03440	ARM repeat superfamily protein
MT5G079920	AT3G55480	protein affected traf&#64257cking 2
MT5G080700	AT3G14900	UNKNOWN
MT5G080780	AT5G56740	histone acetyltransferase of the GNAT family 2		yes
MT5G082850	AT3G11150	2-oxoglutarate (2OG) and Fe(II)-dependent oxygenase superfamily protein
MT5G086350	AT4G15420	Ubiquitin fusion degradation UFD1 family protein		yes
MT5G087680	AT5G21040	F-box protein 2		yes
MT5G089190	AT5G12220	las1-like family protein
MT5G090430	AT2G30800	nuclear DEIH-boxhelicase
MT5G093560	AT5G55100	SWAP (Suppressor-of-White-APricot)/surp domain-containing protein
MT5G093880	AT4G26750	hydroxyproline-rich glycoprotein family protein
MT5G094610	AT5G55580	Mitochondrial transcription termination factor family protein
MT5G096040	AT5G63010	Transducin/WD40 repeat-like superfamily protein
MT5G096680	AT4G26490	Late embryogenesis abundant (LEA) hydroxyproline-rich glycoprotein family
MT5G097890	AT1G80680	SUPPRESSOR OF AUXIN RESISTANCE 3
MT5G098060	AT2G04780	FASCICLIN-like arabinoogalactan 7
MT5G098780	AT1G61520	photosystem I light harvesting complex gene 3
MT5G098800	AT4G03205	Coproporphyrinogen III oxidase
MT5G098860	AT3G22150	Tetratricopeptide repeat (TPR)-like superfamily protein
MT5G099180	AT2G17265	homoserine kinase		yes
MT5G099290	AT4G35440	chloride channel E
MT6G007070	AT5G14760	L-aspartate oxidase	yes
MT6G032880	AT1G55370	NDH-dependent cyclic electron flow 5
MT6G032920	AT4G13650	Pentatricopeptide repeat (PPR) superfamily protein
MT6G034560	AT1G22730	MA3 domain-containing protein
MT6G055360	AT3G48900	single-stranded DNA endonuclease family protein
MT6G068920	AT1G73380	UNKNOWN
MT6G069480	AT1G76280	Tetratricopeptide repeat (TPR)-like superfamily protein
MT6G077830	AT3G19180	paralog of ARC6
MT6G084410	AT3G18390	CRS1 / YhbY (CRM) domain-containing protein
MT6G086270	AT3G24495	MUTS homolog 7
MT6G090060	AT4G29310	Protein of unknown function (DUF1005)
MT6G091690	AT2G19710	Regulator of Vps4 activity in the MVB pathway protein
MT7G006540	AT5G13400	Major facilitator superfamily protein		yes
MT7G009740	AT5G39900	Small GTP-binding protein
MT7G011030	AT5G39680	Pentatricopeptide repeat (PPR) superfamily protein
MT7G011850	AT3G29240	Protein of unknown function (DUF179)
MT7G013160	AT5G39250	F-box family protein
MT7G016910	AT4G01570	Tetratricopeptide repeat (TPR)-like superfamily protein
MT7G016960	AT3G46790	Tetratricopeptide repeat (TPR)-like superfamily protein
MT7G035070	AT3G56570	SET domain-containing protein
MT7G038410	AT2G46060	transmembrane protein-related
MT7G058520	AT3G07080	EamA-like transporter family
MT7G059230	AT3G47700	RINT-1 / TIP-1 family
MT7G061330	AT5G02320	myb domain protein 3r-5
MT7G069480	AT3G08970	DNAJ heat shock N-terminal domain-containing protein
MT7G070280	AT3G08800	ARM repeat superfamily protein
MT7G074040	AT1G56690	pentatricopeptide (PPR) repeat-containing protein
MT7G076230	AT1G15440	periodic tryptophan protein 2
MT7G077840	AT4G29910	origin recognition complex protein 5
MT7G078220	NONE	NA
MT7G079550	AT1G65380	Leucine-rich repeat (LRR) family protein		yes
MT7G079680	AT1G65320	Cystathionine beta-synthase (CBS) family protein
MT7G080040	AT5G16450	Ribonuclease E inhibitor RraA/Dimethylmenaquinone methyltransferase
MT7G080890	AT3G25480	Rhodanese/Cell cycle control phosphatase superfamily protein
MT7G081260	AT5G23520	smr (Small MutS Related) domain-containing protein
MT7G082650	AT5G16210	HEAT repeat-containing protein
MT7G084020	AT3G26730	RING/U-box superfamily protein
MT7G085100	AT5G15010	Tetratricopeptide repeat (TPR)-like superfamily protein
MT7G086050	AT3G03790	ankyrin repeat family protein / regulator of chromosome condensation (RCC1) family protein	yes
MT7G086290	AT5G17930	MIF4G domain-containing protein / MA3 domain-containing protein	yes
MT7G086720	AT3G03690	Core-2/I-branching beta-1,6-N-acetylglucosaminyltransferase family protein
MT7G087050	AT5G17790	zinc finger (Ran-binding) family protein
MT7G088170	AT3G09030	BTB/POZ domain-containing protein
MT7G089190	AT5G05130	DNA/RNA helicase protein
MT7G089290	AT1G03000	peroxin 6
MT7G090150	AT3G10230	lycopene cyclase		yes
MT7G090640	AT3G57180	P-loop containing nucleoside triphosphate hydrolases superfamily protein
MT7G090960	AT3G57300	INO80 ortholog
MT7G091390	AT2G41710	Integrase-type DNA-binding superfamily protein
MT7G092470	AT3G57790	Pectin lyase-like superfamily protein
MT7G093560	AT5G06680	spindle pole body component 98
MT7G103870	AT5G03700	D-mannose binding lectin protein with Apple-like carbohydrate-binding domain
MT7G108150	AT2G47890	B-box type zinc finger protein with CCT domain
MT7G108390	AT4G02560	Homeodomain-like superfamily protein
MT7G109550	AT3G62390	TRICHOME BIREFRINGENCE-LIKE 6
MT7G109720	AT2G47330	P-loop containing nucleoside triphosphate hydrolases superfamily protein		yes
MT7G113360	AT1G55040	zinc finger (Ran-binding) family protein
MT7G113420	AT1G54990	alpha/beta-Hydrolases superfamily protein
MT7G113540	AT3G05340	Tetratricopeptide repeat (TPR)-like superfamily protein
MT7G113730	AT1G08960	cation exchanger 11
MT7G114260	AT3G05040	ARM repeat superfamily protein
MT7G114590	AT1G54500	Rubredoxin-like superfamily protein
MT7G114660	AT1G54520	UNKNOWN
MT7G114940	AT5G49570	peptide-N-glycanase 1
MT7G116630	AT1G08550	non-photochemical quenching 1
MT7G117270	AT4G01037	Ubiquitin carboxyl-terminal hydrolase family protein
MT7G118350	AT1G01040	dicer-like 1
MT8G011610	AT3G07400	lipase class 3 family protein
MT8G014500	AT1G51940	protein kinase family protein / peptidoglycan-binding LysM domain-containing protein
MT8G021140	AT3G48150	anaphase-promoting complex subunit 8
MT8G023490	AT1G53770	O-fucosyltransferase family protein
MT8G032260	AT4G23890	UNKNOWN
MT8G035620	AT5G35930	AMP-dependent synthetase and ligase family protein
MT8G036940	AT3G52115	gamma response gene 1
MT8G069390	AT3G26570	phosphate transporter 21		yes
MT8G072150	NONE	NA
MT8G072250	AT1G31730	Adaptin family protein
MT8G074540	AT4G35730	Regulator of Vps4 activity in the MVB pathway protein
MT8G075460	AT1G77010	Pentatricopeptide repeat (PPR) superfamily protein
MT8G075810	AT4G36050	endonuclease/exonuclease/phosphatase family protein
MT8G076020	AT2G17990	UNKNOWN
MT8G076860	AT3G26750	UNKNOWN
MT8G077020	AT5G15330	SPX domain gene 4
MT8G078230	AT1G53645	hydroxyproline-rich glycoprotein family protein
MT8G085620	AT1G55280	Lipase/lipooxygenase, PLAT/LH2 family protein
MT8G085780	AT4G08810	calcium ion binding		yes
MT8G088030	AT5G46420	16S rRNA processing protein RimM family
MT8G088050	AT5G46400	Tetratricopeptide repeat (TPR)-like superfamily protein
MT8G088900	AT1G71180	6-phosphogluconate dehydrogenase family protein
MT8G089370	AT5G48040	Ubiquitin carboxyl-terminal hydrolase family protein
MT8G092050	AT2G21860	violaxanthin de-epoxidase-related
MT8G093680	AT1G64880	Ribosomal protein S5 family protein
MT8G094170	AT5G19130	GPI transamidase component family protein / Gaa1-like family protein
MT8G098240	AT4G11440	Mitochondrial substrate carrier family protein
MT8G101380	AT4G12750	Homeodomain-like transcriptional regulator
MT8G102470	AT4G29120	6-phosphogluconate dehydrogenase family protein		yes
MT8G102480	AT2G19870	tRNA/rRNA methyltransferase (SpoU) family protein	yes
MT8G102510	AT4G15450	Senescence/dehydration-associated protein-related
MT8G102540	AT2G40570	initiator tRNA phosphoribosyl transferase family protein	yes
MT8G102850	AT2G20020	RNA-binding CRS1 / YhbY (CRM) domain-containing protein
MT8G103850	AT1G18460	alpha/beta-Hydrolases superfamily protein
MT8G104850	AT4G17430	O-fucosyltransferase family protein
MT8G104920	AT2G01620	RNI-like superfamily protein
MT8G104930	AT2G01650	plant UBX domain-containing protein 2		yes
MT8G105210	AT4G21300	Tetratricopeptide repeat (TPR)-like superfamily protein
MT8G105860	AT1G14810	semialdehyde dehydrogenase family protein
MT8G106680	AT1G42550	plastid movement impaired1
MT8G107060	AT1G18190	golgin candidate 2
MT8G107410	AT1G67940	non-intrinsic ABC protein 3
TP10093	AT1G04690	potassium channel beta subunit 1
TP1077	AT3G46610	Pentatricopeptide repeat (PPR-like) superfamily protein		yes
TP11966	AT5G27270	Tetratricopeptide repeat (TPR)-like superfamily protein
TP12550	AT5G20870	O-Glycosyl hydrolases family 17 protein
TP13477	AT1G21780	BTB/POZ domain-containing protein		yes
TP14066	AT5G40400	Pentatricopeptide repeat (PPR) superfamily protein
TP1427	AT5G17400	endoplasmic reticulum-adenine nucleotide transporter 1
TP14392	AT3G11900	aromatic and neutral transporter 1
TP14828	AT3G11920	glutaredoxin-related
TP15324	AT4G30825	Tetratricopeptide repeat (TPR)-like superfamily protein
TP15380	AT2G17140	Pentatricopeptide repeat (PPR) superfamily protein
TP15492	AT2G01390	Tetratricopeptide repeat (TPR)-like superfamily protein
TP16118	AT1G03560	Pentatricopeptide repeat (PPR-like) superfamily protein
TP16249	AT1G36310	S-adenosyl-L-methionine-dependent methyltransferases superfamily protein
TP17327	AT1G70070	DEAD/DEAH box helicase, putative
TP18118	AT1G03310	debranching enzyme 1
TP18647	AT1G06710	Tetratricopeptide repeat (TPR)-like superfamily protein
TP1995	AT2G29900	Presenilin-2
TP21851	AT1G77290	Glutathione S-transferase family protein
TP22772	AT3G16760	Tetratricopeptide repeat (TPR)-like superfamily protein
TP23435	AT4G29120	6-phosphogluconate dehydrogenase family protein		yes
TP23474	AT4G28980	CDK-activating kinase 1AT		yes
TP24540	AT5G11540	D-arabinono-1,4-lactone oxidase family protein
TP24819	AT1G23400	RNA-binding CRS1 / YhbY (CRM) domain-containing protein
TP25665	AT3G13770	Pentatricopeptide repeat (PPR) superfamily protein
TP26148	AT3G48500	Nucleic acid-binding, OB-fold-like protein	yes	yes
TP26192	AT5G39410	Saccharopine dehydrogenase		yes
TP26575	AT3G57430	Tetratricopeptide repeat (TPR)-like superfamily protein
TP26678	AT1G26900	Pentatricopeptide repeat (PPR) superfamily protein
TP27965	AT5G45790	Ubiquitin carboxyl-terminal hydrolase family protein
TP28737	AT2G17670	Tetratricopeptide repeat (TPR)-like superfamily protein
TP28866	AT1G72320	pumilio 23
TP29468	AT1G27060	Regulator of chromosome condensation (RCC1) family protein
TP30250	AT3G09650	Tetratricopeptide repeat (TPR)-like superfamily protein		yes
TP30443	AT2G40390	UNKNOWN
TP30551	AT1G76990	ACT domain repeat 3		yes
TP30568	AT1G21640	NAD kinase 2		yes
TP31493	AT5G03800	Pentatricopeptide repeat (PPR) superfamily protein
TP31502	AT3G53090	ubiquitin-protein ligase 7
TP31609	AT4G01030	pentatricopeptide (PPR) repeat-containing protein
TP32253	AT2G24830	zinc finger (CCCH-type) family protein / D111/G-patch domain-containing protein
TP32682	AT4G10760	mRNAadenosine methylase
TP3295	AT5G50310	Galactose oxidase/kelch repeat superfamily protein
TP33300	AT1G21370	UNKNOWN
TP33939	AT1G08680	ARF GAP-like zinc finger-containing protein ZIGA4
TP34023	AT1G14030	Rubisco methyltransferase family protein
TP34234	AT1G05910	cell division cycle protein 48-related / CDC48-related
TP34661	AT1G60770	Tetratricopeptide repeat (TPR)-like superfamily protein		yes
TP36663	AT3G26780	Phosphoglycerate mutase family protein
TP36679	AT3G42630	Pentatricopeptide repeat (PPR) superfamily protein
TP36963	AT4G10750	Phosphoenolpyruvate carboxylase family protein
TP37431	AT5G60960	Pentatricopeptide repeat (PPR) superfamily protein		yes
TP37490	AT3G48250	Pentatricopeptide repeat (PPR) superfamily protein
TP37525	AT5G50290	UNKNOWN
TP37717	AT4G31010	RNA-binding CRS1 / YhbY (CRM) domain-containing protein
TP38137	AT5G42310	Pentatricopeptide repeat (PPR-like) superfamily protein		yes
TP38338	AT2G01460	P-loop containing nucleoside triphosphate hydrolases superfamily protein
TP38588	AT1G52780	Protein of unknown function (DUF2921)
TP4402	AT1G01770	UNKNOWN
TP5888	AT5G23940	HXXXD-type acyl-transferase family protein		yes
TP5978	AT5G39960	GTP bindingGTP binding	yes
TP6044	AT1G09010	glycoside hydrolase family 2 protein
TP7770	AT5G52810	NAD(P)-binding Rossmann-fold superfamily protein		yes
TP8614	AT3G18790	UNKNOWN
TP8648	AT3G17940	Galactose mutarotase-like superfamily protein		yes
TP8734	AT3G02760	Class II aaRS and biotin synthetases superfamily protein		yes
TP9667	AT5G38530	tryptophan synthase beta type 2
TP9970	AT1G11290	Pentatricopeptide repeat (PPR) superfamily protein
REFERENCES
Johnson, M. G., L. Pokorny, S. Dodsworth, L. R. Botigué, R. S. Cowan, A. Devault, W. L. Eiserhardt, et al. 2019. A universal probe set for targeted sequencing of 353 nuclear genes from any flowering plant designed using k-medoids clustering. Systematic Biology 68(4): 594–606.
Kates, H. R., B. C. O’Meara, R. LaFrance, G. W. Stull, E. K. James, S. Y. Liu, Q. Tian, et al. 2024. Shifts in evolutionary lability underlie independent gains and losses of root-nodule symbiosis in a single clade of plants. Nature Communications 15(1): 4262.

## Sheet: Appendix S3
Buono et al. – Applications in Plant Sciences 2025 13(5) – Data Supplement S1
DOI 10.1002/aps3.70024
Appendix S3: Voucher information of samples and results of genomic DNA extractions.
Taxon	mg dry weight	Qbit [ng/μl]	yield per mg [ng]	total DNA yield [ng in 50 μl]	voucher	SRA accession	M barcode	year	country	NumReads	ReadsMapped	Genes At 75%
Astragalus brachypetalus Trautv.	23	88	3.82609	4400	H. Akhani, 9390	SAMN48979025	M-0292725	1994	Iran	8200056	2252069 (27.5%)	745
A. christianus L. subsp. christianus	22	40	1.73913	2000	M. Nydegger, 47424	SAMN48979030	MSB-186827	1993	Turkey	12255330	4235194 (34.6%)	777
A. contortuplicatus L.	17.4	44.1	1.91739	2205	Botschkin and Klinkova, 15188	SAMN48979031	MSB-186832	1989	Russia-Europe	13467798	2747841 (20.4%)	802
A. depressus L.	22	51	2.21739	2550	W. Lang	SAMN48979034	M-0292727	1988	Switzerland	8930610	1986014 (22.2%)	784
A. echinatus Murr.	20	43.6	1.89565	2180	D. Podlech, 51232	SAMN48979037	MSB-002549	1996	Spain	4518478	1592032 (35.2%)	781
A. guttatus Banks & Sol.	25	30.7	1.33478	1535	Sytin	SAMN48979046	MSB-002777	2000	Ukraine	15393230	5932392 (38.5%)	805
A. hissaricus Lipsky	25	24.7	1.07391	1235	Varivtseva & Nepli, 517	SAMN48979050	MSB-186847	1948	Tajikistan	10890516	2162531 (19.9%)	775
A. hoffmeisteri	21	80.6	3.50435	4030	Eberhadt 9357	SAMN48979051	MSB-142177	2000	Pakistan	4429540	789492 (17.8%)	517
A. hymenostegis Fisch. & C.A.Mey.	21	44.1	1.91739	2205	Bagheri, 98071	SAMN48979052	MSB-168221	2013	Azerbaijan	6924508	1203549 (17.4%)	737
A. leucocephalus Graham	26	34.7	1.5087	1735	Schickhoff, 260	SAMN48979055	MSB-142142	1990	Pakistan	5926928	1440551 (24.3%)	662
A. lonchocarpus Torr.	26	110	4.78261	5500	N.H. Holmegren, 11924	SAMN48979057	M-0346679	1993	USA	6846986	918944 (13.4%)	554
A. mareoticus Delile	25.8	102	4.43478	5100	D. Podlech, 49256	SAMN48979061	MSB-186855	1990	Morocco	9754798	2638608 (27%)	788
A. monspessulanus	23	112	4.86957	5600	Hertel 38.972	SAMN48979064	M-0346681	1997	Italy	8108134	1800468 (22.2%)	784
A. norvegicus Weber	24	51	2.21739	2550	Buttler and Gauhl, 8260	SAMN48979066	MSB-186858	1965	Norway	12954696	2476545 (19.1%)	792
A. nuttallianus DC.	27	20	0.869565	1000	A. Meebold, 8820	SAMN48979068	M-0346680	1930	USA - Arizona	13096388	2197494 (16.8%)	780
A. pelecinus subsp. pelecinus	25	50	2.17391	2500	D. Podlech, 51802	SAMN48979073	MSB-005973	1993	Spain	5466098	1430111 (26.2%)	726
A. psilacanthus	23	38.2	1.66087	1910	Don Bedunah 29	SAMN48979076	MSB-150724	2008	Afghanistan	7406784	1663545 (22.5%)	778
A. stalinskyi Širj.	21	39.8	1.73043	1990	Assadi & Maassoumi, 50866	SAMN48979084	MSB-186873	1984	Iran	6693262	2560090 (38.2%)	792
A. sungpanensis	NA	13	0.565217	650	D. E. Boufford, 41175, MSB	SAMN48979087	MSB-156242	2009	China	12328132	1824155 (14.8%)	742
A. uliginosus L.	22	52	2.26087	2600	Korotkova & Kovaleva, 993	SAMN48979091	MSB-186878	1977	Russia-Siberia	21947158	4067973 (18.5%)	796
Colutea persica Boiss.	26	42.2	1.83478	2110	Manutshehri, 970	SAMN48979093	MSB-194427	1977	Iran	14311544	2414407 (16.9%)	794
Oxytropis purpurea Markgr.	23	46.7	2.03043	2335	A.O. Chater, 303	SAMN48979094		1971	Yugoslavia	3803474	1081395 (28.4%)	738
Podlechiella vogelii subsp. fatimensis	28	58	2.52174	2900	D. Podlech, 36700	SAMN48979095	M-0342370	1982	Algeria	5194436	818111 (15.7%)	556

## Sheet: Appendix S5
Buono et al. – Applications in Plant Sciences 2025 13(5) – Data Supplement S1
DOI 10.1002/aps3.70024
Appendix S5: Summary of plastome assembly statistics.
Taxa	% Gene Sequences	Total Concordantly Mapped Reads	Total Non-concordantly Mapped Reads
Astragalus brachypetalus	80.246	510204	49737
A. christianus	69.135	232576	31633
A. contortuplicatus	74.074	131502	9810
A. depressus	41.975	61984	35768
A. echinatus	79.012	282010	22949
A. guttatus	80.246	500760	38340
A. hissaricus	50.617	82338	29375
A. hoffmeisteri	59.259	31616	1166
A. hymenostegis	64.197	200692	20768
A. leucocephalus	79.012	461366	49222
A. lonchocarpus	79.012	165032	54694
A. mareoticus	80.246	231320	35121
A. monspessulanus	3.7	29230	1271
A. norvegicus	77.77	267870	77970
A. nuttallianus	74.074	102420	179707
A. pelecinus	75.308	67980	28398
A. psilacanthus	12.345	13692	911
A. stalinskyi	80.246	211294	58539
A. sungpanensis	20.987	42880	1011
A. uliginosus	70.37	79970	53817
Colutea persica	80.246	242174	42829
Oxytropis purpurea	72.839	170224	32163
Podlechiella vogelii	80.246	177724	15776
AVERAGE	0.645723	186820	37868.5

## Sheet: Appendix S6
Buono et al. – Applications in Plant Sciences 2025 13(5) – Data Supplement S1
DOI 10.1002/aps3.70024
Appendix S6: AMAS statistics produced from raw homologous sequences.
Aligned_sequence	No_of_taxa	Alignment_length	Total_matrix_cells	Undetermined_characters	Missing_percent	No_variable_sites	Proportion_variable_sites	Parsimony_informative_sites	Proportion_parsimony_informative	AT_content	GC_content	A	C	G	T	K	M	R	Y	S	W	B	V	H	D	X	N	O	-	?
CA00280.E2	22	963	21186	2715	12.815	213	0.221	87	0.09	0.615	0.385	5091	3611	3500	6266	0	0	0	0	0	0	0	0	0	0	0	0	0	2715	0
CA00370.E1	16	825	13200	651	4.932	281	0.341	141	0.171	0.485	0.515	2656	3902	2554	3437	0	0	0	0	0	0	0	0	0	0	0	0	0	651	0
CA00370.E2	23	564	12972	1293	9.968	188	0.333	98	0.174	0.566	0.434	3195	1793	3272	3413	0	0	0	0	0	0	0	0	0	0	0	0	0	1293	0
CA00396.E1	26	957	24882	138	0.555	220	0.23	141	0.147	0.489	0.511	5186	6982	5660	6916	0	0	0	0	0	0	0	0	0	0	0	0	0	138	0
CA00592.E3	24	603	14472	0	0	118	0.196	45	0.075	0.59	0.41	4233	2883	3051	4305	0	0	0	0	0	0	0	0	0	0	0	0	0	0	0
CA00595.E1	18	1308	23544	1767	7.505	390	0.298	184	0.141	0.581	0.419	6009	4586	4535	6632	0	0	0	0	0	0	0	0	0	0	0	0	0	1767	0
CA00725.E3	23	1128	25944	321	1.237	312	0.277	107	0.095	0.595	0.405	8012	4187	6196	7228	0	0	0	0	0	0	0	0	0	0	0	0	0	321	0
CA00860.E2	24	1332	31968	372	1.164	356	0.267	144	0.108	0.593	0.407	8988	5331	7522	9755	0	0	0	0	0	0	0	0	0	0	0	0	0	372	0
CA00862.E27	23	1032	23736	8604	36.249	358	0.347	60	0.058	0.569	0.431	4220	3369	3111	4426	0	0	0	0	0	0	0	0	0	0	0	0	0	8604	0
CA00896.E1	24	1149	27576	3954	14.339	352	0.306	185	0.161	0.538	0.462	5939	5875	5043	6765	0	0	0	0	0	0	0	0	0	0	0	0	0	3954	0
CA00904.E7	20	1944	38880	546	1.404	336	0.173	101	0.052	0.602	0.398	10041	6934	8335	13024	0	0	0	0	0	0	0	0	0	0	0	0	0	546	0
CA01129.E1	25	999	24975	1476	5.91	231	0.231	116	0.116	0.584	0.416	7316	4692	5091	6400	0	0	0	0	0	0	0	0	0	0	0	0	0	1476	0
CA01129.E2	18	669	12042	1239	10.289	139	0.208	56	0.084	0.601	0.399	3283	1955	2371	3194	0	0	0	0	0	0	0	0	0	0	0	0	0	1239	0
CA01220.E1	27	909	24543	999	4.07	273	0.3	158	0.174	0.496	0.504	6000	6220	5601	5723	0	0	0	0	0	0	0	0	0	0	0	0	0	999	0
CA01355.E2	44	777	34188	171	0.5	239	0.308	182	0.234	0.547	0.453	9293	5486	9920	9318	0	0	0	0	0	0	0	0	0	0	0	0	0	171	0
CA01429.E1	19	1371	26049	4536	17.413	232	0.169	70	0.051	0.633	0.367	6366	3837	4053	7248	0	0	0	0	0	0	0	0	0	0	0	0	0	4536	0
CA01460.E3	24	1290	30960	717	2.316	355	0.275	128	0.099	0.594	0.406	9577	5107	7177	8376	0	0	0	0	0	0	0	0	0	0	0	0	0	717	0
CA01638.E2	27	630	17010	165	0.97	161	0.256	76	0.121	0.534	0.466	4162	3313	4543	4827	0	0	0	0	0	0	0	0	0	0	0	0	0	165	0
CA01684.E1	22	1386	30492	3213	10.537	343	0.247	150	0.108	0.614	0.386	8156	4049	6444	8630	0	0	0	0	0	0	0	0	0	0	0	57	0	3156	0
CA01824.E10	25	546	13650	438	3.209	129	0.236	52	0.095	0.524	0.476	3312	3272	3017	3611	0	0	0	0	0	0	0	0	0	0	0	0	0	438	0
CA01824.E13	19	1593	30267	873	2.884	379	0.238	142	0.089	0.558	0.442	7725	6920	6084	8665	0	0	0	0	0	0	0	0	0	0	0	0	0	873	0
CA01824.E14	25	711	17775	594	3.342	144	0.203	63	0.089	0.583	0.417	4973	2664	4499	5045	0	0	0	0	0	0	0	0	0	0	0	0	0	594	0
CA01824.E5	24	870	20880	636	3.046	230	0.264	103	0.118	0.536	0.464	5770	3301	6103	5070	0	0	0	0	0	0	0	0	0	0	0	0	0	636	0
CA01824.E8	21	606	12726	120	0.943	114	0.188	47	0.078	0.58	0.42	3363	2464	2832	3947	0	0	0	0	0	0	0	0	0	0	0	0	0	120	0
CA01868.E1	25	762	19050	231	1.213	194	0.255	90	0.118	0.569	0.431	5381	4067	4048	5323	0	0	0	0	0	0	0	0	0	0	0	0	0	231	0
CA01879.E2	22	516	11352	0	0	65	0.126	27	0.052	0.584	0.416	3114	1930	2789	3519	0	0	0	0	0	0	0	0	0	0	0	0	0	0	0
CA01999.E2	21	666	13986	864	6.178	182	0.273	82	0.123	0.583	0.417	3573	2166	3305	4078	0	0	0	0	0	0	0	0	0	0	0	0	0	864	0
CA02200.E2	23	900	20700	309	1.493	236	0.262	99	0.11	0.589	0.411	6031	3734	4656	5970	0	0	0	0	0	0	0	0	0	0	0	0	0	309	0
CA02366.E1	20	909	18180	0	0	168	0.185	65	0.072	0.525	0.475	4811	4077	4558	4734	0	0	0	0	0	0	0	0	0	0	0	0	0	0	0
CA02567.E1	20	618	12360	930	7.524	194	0.314	106	0.172	0.583	0.417	3026	2887	1875	3642	0	0	0	0	0	0	0	0	0	0	0	0	0	930	0
CA02567.E3	23	846	19458	1827	9.389	254	0.3	117	0.138	0.589	0.411	5295	3514	3726	5096	0	0	0	0	0	0	0	0	0	0	0	0	0	1827	0
CA02614.E2	25	1248	31200	432	1.385	278	0.223	112	0.09	0.6	0.4	9579	5335	6982	8872	0	0	0	0	0	0	0	0	0	0	0	0	0	432	0
CA02768.E1	20	726	14520	2166	14.917	190	0.262	108	0.149	0.595	0.405	3579	2965	2044	3766	0	0	0	0	0	0	0	0	0	0	0	0	0	2166	0
CA02876.E1	15	1407	21105	1026	4.861	332	0.236	170	0.121	0.595	0.405	5409	3817	4327	6526	0	0	0	0	0	0	0	0	0	0	0	0	0	1026	0
CA02907.E1	21	1410	29610	2070	6.991	317	0.225	146	0.104	0.618	0.382	7889	5007	5505	9139	0	0	0	0	0	0	0	0	0	0	0	0	0	2070	0
CA03151.E5	22	663	14586	666	4.566	150	0.226	71	0.107	0.58	0.42	4159	2679	3164	3918	0	0	0	0	0	0	0	0	0	0	0	0	0	666	0
CA03165.E2	22	630	13860	99	0.714	100	0.159	38	0.06	0.522	0.478	3336	2862	3716	3847	0	0	0	0	0	0	0	0	0	0	0	0	0	99	0
CA03345.E1	24	693	16632	120	0.722	160	0.231	69	0.1	0.559	0.441	4429	3416	3873	4794	0	0	0	0	0	0	0	0	0	0	0	0	0	120	0
CA03400.E1	20	3003	60060	12285	20.455	522	0.174	211	0.07	0.547	0.453	13804	8735	12899	12334	0	0	0	0	0	0	0	0	0	0	0	0	0	12285	0
CA03420.E1	26	2013	52338	10131	19.357	574	0.285	279	0.139	0.534	0.466	10113	9135	10526	12427	0	0	0	0	0	0	0	0	0	0	0	0	0	10131	0
CA03631.E1	25	1035	25875	1227	4.742	329	0.318	168	0.162	0.531	0.469	6822	6048	5520	6258	0	0	0	0	0	0	0	0	0	0	0	0	0	1227	0
CA04199.E5	25	615	15375	492	3.2	148	0.241	61	0.099	0.608	0.392	4733	2216	3620	4314	0	0	0	0	0	0	0	0	0	0	0	0	0	492	0
CA04241.E1	25	960	24000	612	2.55	250	0.26	126	0.131	0.569	0.431	5117	4229	5828	8214	0	0	0	0	0	0	0	0	0	0	0	0	0	612	0
CA04241.E2	26	516	13416	501	3.734	133	0.258	52	0.101	0.585	0.415	2733	2376	2990	4816	0	0	0	0	0	0	0	0	0	0	0	0	0	501	0
CA04468.E1	21	630	13230	2577	19.478	150	0.238	80	0.127	0.559	0.441	3665	2218	2479	2291	0	0	0	0	0	0	0	0	0	0	0	0	0	2577	0
CA04481.E2	24	567	13608	333	2.447	160	0.282	97	0.171	0.557	0.443	3739	2759	3120	3657	0	0	0	0	0	0	0	0	0	0	0	0	0	333	0
CA04485.E1	24	858	20592	5400	26.224	261	0.304	90	0.105	0.482	0.518	3559	4107	3737	3783	0	0	0	0	0	0	0	0	0	0	0	0	0	5400	0
CA04549.E11	23	519	11937	9	0.075	85	0.164	31	0.06	0.545	0.455	3550	2360	3063	2955	0	0	0	0	0	0	0	0	0	0	0	0	0	9	0
CA04549.E3	22	2121	46662	384	0.823	468	0.221	180	0.085	0.595	0.405	13363	8973	9778	14164	0	0	0	0	0	0	0	0	0	0	0	0	0	384	0
CA04689.E1	23	549	12627	66	0.523	131	0.239	70	0.128	0.406	0.594	3782	2239	5216	1324	0	0	0	0	0	0	0	0	0	0	0	0	0	66	0
CA04695.E1	25	594	14850	1824	12.283	156	0.263	101	0.17	0.558	0.442	3829	2521	3242	3434	0	0	0	0	0	0	0	0	0	0	0	0	0	1824	0
CA04915.E1	23	888	20424	684	3.349	246	0.277	147	0.166	0.504	0.496	4436	5759	4041	5504	0	0	0	0	0	0	0	0	0	0	0	0	0	684	0
CA04952.E2	26	888	23088	4269	18.49	326	0.367	146	0.164	0.579	0.421	5502	4244	3670	5394	0	0	0	0	0	0	0	0	0	0	0	0	0	4269	0
CA05129.E1	22	2475	54450	1056	1.939	507	0.205	243	0.098	0.599	0.401	14253	9075	12354	17712	0	0	0	0	0	0	0	0	0	0	0	0	0	1056	0
CA05139.E10	23	663	15249	462	3.03	167	0.252	54	0.081	0.559	0.441	4792	3480	3044	3471	0	0	0	0	0	0	0	0	0	0	0	0	0	462	0
CA05139.E11	19	2061	39159	861	2.199	522	0.253	209	0.101	0.557	0.443	11408	8974	8004	9912	0	0	0	0	0	0	0	0	0	0	0	0	0	861	0
CA05139.E5	22	2250	49500	75	0.152	397	0.176	130	0.058	0.603	0.397	15372	8478	11133	14442	0	0	0	0	0	0	0	0	0	0	0	0	0	75	0
CA05139.E6	23	534	12282	369	3.004	64	0.12	27	0.051	0.599	0.401	3893	1871	2907	3242	0	0	0	0	0	0	0	0	0	0	0	0	0	369	0
CA05224.E6	25	558	13950	558	4	117	0.21	54	0.097	0.588	0.412	4168	2452	3058	3714	0	0	0	0	0	0	0	0	0	0	0	0	0	558	0
CA05228.E2	23	510	11730	42	0.358	110	0.216	69	0.135	0.563	0.437	2951	2431	2681	3625	0	0	0	0	0	0	0	0	0	0	0	0	0	42	0
CA05356.E1	20	588	11760	441	3.75	126	0.214	57	0.097	0.581	0.419	2967	2940	1798	3614	0	0	0	0	0	0	0	0	0	0	0	0	0	441	0
CA05363.E2	24	894	21456	360	1.678	215	0.24	88	0.098	0.595	0.405	5519	3200	5335	7042	0	0	0	0	0	0	0	0	0	0	0	0	0	360	0
CA05387.E4	21	1701	35721	4953	13.866	364	0.214	199	0.117	0.591	0.409	8306	5769	6822	9871	0	0	0	0	0	0	0	0	0	0	0	0	0	4953	0
CA05401.E1	25	714	17850	1416	7.933	308	0.431	188	0.263	0.521	0.479	4791	3043	4835	3765	0	0	0	0	0	0	0	0	0	0	0	0	0	1416	0
CA05432.E7	12	714	8568	1476	17.227	151	0.211	39	0.055	0.664	0.336	2566	961	1429	2136	0	0	0	0	0	0	0	0	0	0	0	0	0	1476	0
CA05535.E10	27	516	13932	927	6.654	146	0.283	78	0.151	0.542	0.458	3548	2531	3430	3496	0	0	0	0	0	0	0	0	0	0	0	0	0	927	0
CA05535.E6	23	669	15387	129	0.838	122	0.182	36	0.054	0.57	0.43	4091	2765	3791	4611	0	0	0	0	0	0	0	0	0	0	0	0	0	129	0
CA05599.E1	38	618	23484	2319	9.875	286	0.463	166	0.269	0.498	0.502	6329	5327	5288	4221	0	0	0	0	0	0	0	0	0	0	0	0	0	2319	0
CA05650.E1	22	714	15708	405	2.578	138	0.193	58	0.081	0.596	0.404	4673	2620	3556	4454	0	0	0	0	0	0	0	0	0	0	0	0	0	405	0
CA05718.E2	24	795	19080	3225	16.903	230	0.289	120	0.151	0.559	0.441	3564	4272	2714	5293	0	0	0	0	0	0	0	0	0	0	0	0	0	3225	0
CA05753.E1	19	1899	36081	696	1.929	452	0.238	246	0.13	0.558	0.442	9345	6977	8643	10411	0	0	0	0	0	0	0	0	0	0	0	0	0	696	0
CA05758.E1	20	1494	29880	1941	6.496	322	0.216	185	0.124	0.564	0.436	7498	6363	5813	8265	0	0	0	0	0	0	0	0	0	0	0	0	0	1941	0
CA05772.E1	23	1020	23460	2508	10.691	274	0.269	147	0.144	0.572	0.428	6045	5485	3492	5930	0	0	0	0	0	0	0	0	0	0	0	0	0	2508	0
CA05772.E2	22	939	20658	144	0.697	185	0.197	83	0.088	0.57	0.43	5536	3180	5643	6155	0	0	0	0	0	0	0	0	0	0	0	0	0	144	0
CA06309.E1	23	1764	40572	4137	10.197	458	0.26	204	0.116	0.549	0.451	9220	7768	8614	10833	0	0	0	0	0	0	0	0	0	0	0	0	0	4137	0
CA06502.E1	21	1059	22239	2541	11.426	234	0.221	94	0.089	0.602	0.398	6207	3333	4505	5653	0	0	0	0	0	0	0	0	0	0	0	0	0	2541	0
CA06524.E8	26	567	14742	705	4.782	160	0.282	67	0.118	0.576	0.424	3606	2593	3358	4480	0	0	0	0	0	0	0	0	0	0	0	0	0	705	0
CA06663.E1	24	618	14832	720	4.854	159	0.257	84	0.136	0.594	0.406	3503	3064	2672	4873	0	0	0	0	0	0	0	0	0	0	0	0	0	720	0
CA06692.E1	27	1104	29808	951	3.19	384	0.348	207	0.188	0.591	0.409	7863	6530	5277	9187	0	0	0	0	0	0	0	0	0	0	0	0	0	951	0
CA06798.E5	21	891	18711	84	0.449	166	0.186	44	0.049	0.583	0.417	5281	3462	4310	5574	0	0	0	0	0	0	0	0	0	0	0	0	0	84	0
CA06928.E1	14	984	13776	2526	18.336	245	0.249	111	0.113	0.512	0.488	2968	2798	2693	2785	0	0	0	0	0	0	0	0	0	0	0	0	0	2526	0
CA07140.E2	24	804	19296	1965	10.183	193	0.24	87	0.108	0.58	0.42	4798	2837	4431	5259	0	0	0	0	0	0	0	0	0	0	0	0	0	1965	0
CA07153.E1	19	2394	45486	7746	17.029	519	0.217	212	0.089	0.598	0.402	10246	6158	9026	12310	0	0	0	0	0	0	0	0	0	0	0	0	0	7746	0
CA07238.E4	19	1107	21033	786	3.737	180	0.163	69	0.062	0.624	0.376	6679	3337	4276	5955	0	0	0	0	0	0	0	0	0	0	0	198	0	588	0
CA07238.E5	12	738	8856	3363	37.974	75	0.102	24	0.033	0.613	0.387	1794	907	1199	1593	0	0	0	0	0	0	0	0	0	0	0	36	0	3327	0
CA07241.E1	23	795	18285	282	1.542	237	0.298	106	0.133	0.493	0.507	4729	4864	4268	4142	0	0	0	0	0	0	0	0	0	0	0	0	0	282	0
CA07262.E1	19	1722	32718	2844	8.692	391	0.227	168	0.098	0.569	0.431	7328	5371	7539	9636	0	0	0	0	0	0	0	0	0	0	0	0	0	2844	0
CA07405.E10	20	762	15240	0	0	141	0.185	44	0.058	0.556	0.444	4420	3241	3517	4062	0	0	0	0	0	0	0	0	0	0	0	0	0	0	0
CA07405.E9	20	546	10920	363	3.324	117	0.214	35	0.064	0.615	0.385	3386	1614	2444	3113	0	0	0	0	0	0	0	0	0	0	0	0	0	363	0
CA07427.E1	18	2130	38340	5601	14.609	472	0.222	219	0.103	0.602	0.398	9579	6999	6029	10129	0	0	0	0	0	0	0	0	0	0	0	0	0	5601	0
CA07722.E1	25	819	20475	876	4.278	276	0.337	152	0.186	0.512	0.488	5041	5103	4461	4994	0	0	0	0	0	0	0	0	0	0	0	0	0	876	0
CA07757.E1	26	1227	31902	516	1.617	335	0.273	162	0.132	0.582	0.418	8981	5164	7960	9281	0	0	0	0	0	0	0	0	0	0	0	0	0	516	0
CA07834.E2	23	1242	28566	564	1.974	333	0.268	129	0.104	0.613	0.387	8893	4567	6279	8263	0	0	0	0	0	0	0	0	0	0	0	0	0	564	0
CA07847.E1	25	1317	32925	4185	12.711	268	0.203	127	0.096	0.607	0.393	8529	4149	7150	8912	0	0	0	0	0	0	0	0	0	0	0	0	0	4185	0
CA07868.E4	21	1509	31689	7194	22.702	326	0.216	116	0.077	0.58	0.42	7068	4649	5630	7145	0	0	0	0	0	0	0	0	0	0	0	0	0	7194	0
CA08042.E2	22	1053	23166	9	0.039	280	0.266	155	0.147	0.597	0.403	6318	5431	3899	7509	0	0	0	0	0	0	0	0	0	0	0	0	0	9	0
CA08148.E2	25	735	18375	3741	20.359	176	0.239	91	0.124	0.621	0.379	4837	2674	2866	4248	0	0	0	0	0	0	0	0	0	0	0	0	0	3741	0
CA08207.E1	21	1038	21798	6	0.028	143	0.138	55	0.053	0.567	0.433	6274	4148	5280	6090	0	0	0	0	0	0	0	0	0	0	0	0	0	6	0
CA08286.E1	18	645	11610	498	4.289	146	0.226	74	0.115	0.612	0.388	3613	2359	1949	3191	0	0	0	0	0	0	0	0	0	0	0	0	0	498	0
CA08342.E2	21	540	11340	15	0.132	90	0.167	38	0.07	0.588	0.412	3315	1901	2764	3345	0	0	0	0	0	0	0	0	0	0	0	0	0	15	0
CA08389.E1	28	657	18396	3810	20.711	175	0.266	86	0.131	0.529	0.471	3281	4103	2776	4423	0	0	0	0	0	0	0	0	0	0	0	0	0	3810	0
CA08389.E7	23	504	11592	195	1.682	107	0.212	44	0.087	0.612	0.388	3561	1780	2635	3421	0	0	0	0	0	0	0	0	0	0	0	0	0	195	0
CA08466.E1	21	681	14301	3630	25.383	182	0.267	88	0.129	0.522	0.478	3108	3083	2014	2460	0	0	0	0	0	0	0	0	0	0	0	0	0	3630	0
CA08468.E4	20	1092	21840	342	1.566	198	0.181	87	0.08	0.563	0.437	6748	3929	5466	5355	0	0	0	0	0	0	0	0	0	0	0	0	0	342	0
CA08794.E4	23	1020	23460	33	0.141	287	0.281	97	0.095	0.566	0.434	6210	4369	5794	7054	0	0	0	0	0	0	0	0	0	0	0	0	0	33	0
CA08878.E1	22	1290	28380	432	1.522	348	0.27	160	0.124	0.569	0.431	7766	5263	6774	8145	0	0	0	0	0	0	0	0	0	0	0	0	0	432	0
CA08884.E1	25	951	23775	2130	8.959	334	0.351	171	0.18	0.49	0.51	5079	6123	4921	5522	0	0	0	0	0	0	0	0	0	0	0	0	0	2130	0
CA08960.E1	33	1701	56133	7374	13.137	515	0.303	234	0.138	0.592	0.408	13411	8503	11392	15453	0	0	0	0	0	0	0	0	0	0	0	93	0	7281	0
CA09012.E1	22	777	17094	1059	6.195	174	0.224	74	0.095	0.602	0.398	4594	1909	4466	5066	0	0	0	0	0	0	0	0	0	0	0	0	0	1059	0
CA09012.E2	25	771	19275	276	1.432	240	0.311	114	0.148	0.581	0.419	5818	3202	4758	5221	0	0	0	0	0	0	0	0	0	0	0	0	0	276	0
CA09046.E2	24	585	14040	129	0.919	153	0.262	86	0.147	0.534	0.466	3231	2747	3740	4193	0	0	0	0	0	0	0	0	0	0	0	0	0	129	0
CA09320.E1	18	1902	34236	9657	28.207	486	0.256	154	0.081	0.568	0.432	6262	4440	6153	7724	0	0	0	0	0	0	0	0	0	0	0	12	0	9645	0
CA09485.E1	24	651	15624	561	3.591	211	0.324	106	0.163	0.55	0.45	4112	3709	3062	4180	0	0	0	0	0	0	0	0	0	0	0	0	0	561	0
CA09485.E4	45	630	28350	687	2.423	240	0.381	138	0.219	0.554	0.446	8259	6271	6055	7078	0	0	0	0	0	0	0	0	0	0	0	0	0	687	0
CA09559.E1	24	1221	29304	4185	14.281	364	0.298	189	0.155	0.55	0.45	6955	5629	5673	6859	0	0	0	0	0	0	0	0	0	0	0	0	0	4185	0
CA09722.E1	14	744	10416	1215	11.665	126	0.169	59	0.079	0.647	0.353	2400	1767	1483	3551	0	0	0	0	0	0	0	0	0	0	0	0	0	1215	0
CA09730.E2	21	717	15057	66	0.438	147	0.205	63	0.088	0.573	0.427	4415	2888	3515	4173	0	0	0	0	0	0	0	0	0	0	0	0	0	66	0
CA09762.E2	20	714	14280	0	0	147	0.206	46	0.064	0.621	0.379	4292	2441	2966	4581	0	0	0	0	0	0	0	0	0	0	0	0	0	0	0
CA09819.E3	23	615	14145	0	0	112	0.182	56	0.091	0.529	0.471	3701	3149	3506	3789	0	0	0	0	0	0	0	0	0	0	0	0	0	0	0
CA09856.E1	21	2145	45045	5427	12.048	503	0.234	248	0.116	0.594	0.406	10103	7003	9076	13436	0	0	0	0	0	0	0	0	0	0	0	0	0	5427	0
CA09869.E8	22	822	18084	57	0.315	167	0.203	49	0.06	0.586	0.414	5147	3510	3956	5414	0	0	0	0	0	0	0	0	0	0	0	0	0	57	0
CA09869.E9	24	1725	41400	5142	12.42	423	0.245	130	0.075	0.577	0.423	10370	7621	7707	10551	0	0	0	0	0	0	0	0	0	0	0	0	0	5142	0
CA09940.E1	20	2415	48300	351	0.727	488	0.202	223	0.092	0.551	0.449	11000	9511	12013	15425	0	0	0	0	0	0	0	0	0	0	0	0	0	351	0
CA10217.E1	23	765	17595	1092	6.206	141	0.184	52	0.068	0.573	0.427	4291	3381	3666	5165	0	0	0	0	0	0	0	0	0	0	0	0	0	1092	0
CA10412.E1	16	1602	25632	1206	4.705	328	0.205	141	0.088	0.615	0.385	7062	3731	5661	7966	0	0	0	0	0	0	0	0	0	0	0	30	0	1176	0
CA10486.E1	21	597	12537	591	4.714	162	0.271	94	0.157	0.613	0.387	3276	2652	1964	4051	0	0	0	0	0	0	0	0	0	0	0	0	0	591	0
CA10534.E1	21	2061	43281	1158	2.676	465	0.226	236	0.115	0.563	0.437	9606	10049	8359	14109	0	0	0	0	0	0	0	0	0	0	0	0	0	1158	0
CA10686.E1	24	699	16776	759	4.524	201	0.288	124	0.177	0.497	0.503	3634	5230	2831	4322	0	0	0	0	0	0	0	0	0	0	0	0	0	759	0
CA10802.E1	24	1236	29664	3780	12.743	320	0.259	155	0.125	0.588	0.412	8347	3869	6788	6877	0	0	0	0	0	0	0	0	0	0	0	0	0	3780	0
CA10802.E2	23	1296	29808	5325	17.864	249	0.192	98	0.076	0.574	0.426	7751	4245	6171	6313	0	0	0	0	0	0	0	0	0	0	0	0	0	5325	0
CA10935.E1	11	693	7623	1266	16.608	173	0.25	71	0.102	0.549	0.451	1509	1847	1031	1970	0	0	0	0	0	0	0	0	0	0	0	0	0	1266	0
CA10935.E2	21	1227	25767	2874	11.154	276	0.225	124	0.101	0.611	0.389	7683	3218	5616	6376	0	0	0	0	0	0	0	0	0	0	0	621	0	2253	0
CA11070.E2	18	1713	30834	7416	24.051	312	0.182	105	0.061	0.632	0.368	7561	3395	5236	7226	0	0	0	0	0	0	0	0	0	0	0	1572	0	5844	0
CA11081.E1	21	1242	26082	621	2.381	293	0.236	99	0.08	0.575	0.425	7496	4971	5846	7148	0	0	0	0	0	0	0	0	0	0	0	0	0	621	0
CA11130.E1	26	1623	42198	5691	13.486	466	0.287	231	0.142	0.515	0.485	9349	8741	8966	9451	0	0	0	0	0	0	0	0	0	0	0	0	0	5691	0
CA11249.E4	20	918	18360	99	0.539	128	0.139	35	0.038	0.587	0.413	5554	3429	4114	5164	0	0	0	0	0	0	0	0	0	0	0	0	0	99	0
CA11343.E1	20	546	10920	843	7.72	110	0.201	43	0.079	0.553	0.447	3258	1899	2591	2329	0	0	0	0	0	0	0	0	0	0	0	0	0	843	0
CA11437.E1	23	1050	24150	1311	5.429	299	0.285	147	0.14	0.625	0.375	5744	4038	4524	8533	0	0	0	0	0	0	0	0	0	0	0	0	0	1311	0
CA11520.E2	48	513	24624	684	2.778	177	0.345	135	0.263	0.56	0.44	6607	4039	6507	6787	0	0	0	0	0	0	0	0	0	0	0	0	0	684	0
CA11691.E1	25	1032	25800	330	1.279	267	0.259	115	0.111	0.591	0.409	7541	4869	5535	7525	0	0	0	0	0	0	0	0	0	0	0	0	0	330	0
CA11792.E1	26	606	15756	585	3.713	135	0.223	89	0.147	0.586	0.414	4279	2812	3472	4608	0	0	0	0	0	0	0	0	0	0	0	0	0	585	0
CA11792.E2	24	678	16272	312	1.917	135	0.199	70	0.103	0.533	0.467	4192	3071	4376	4321	0	0	0	0	0	0	0	0	0	0	0	0	0	312	0
CA11930.E20	21	642	13482	42	0.312	112	0.174	39	0.061	0.603	0.397	3916	2556	2784	4184	0	0	0	0	0	0	0	0	0	0	0	0	0	42	0
CA12235.E1	26	681	17706	675	3.812	189	0.278	109	0.16	0.463	0.537	3665	5721	3424	4221	0	0	0	0	0	0	0	0	0	0	0	0	0	675	0
CA12405.E1	24	1203	28872	2202	7.627	361	0.3	207	0.172	0.497	0.503	5992	7307	6106	7265	0	0	0	0	0	0	0	0	0	0	0	0	0	2202	0
CA12611.E18	20	765	15300	102	0.667	144	0.188	49	0.064	0.601	0.399	4741	2647	3412	4398	0	0	0	0	0	0	0	0	0	0	0	0	0	102	0
CA12611.E19	23	771	17733	2178	12.282	226	0.293	120	0.156	0.575	0.425	4944	2443	4139	4017	0	0	0	0	0	0	0	0	0	0	0	0	0	2178	0
CA12636.E1	22	645	14190	1299	9.154	161	0.25	73	0.113	0.563	0.437	3684	3122	2504	3581	0	0	0	0	0	0	0	0	0	0	0	0	0	1299	0
CA12642.E1	25	738	18450	1950	10.569	216	0.293	97	0.131	0.495	0.505	3965	5122	3216	4197	0	0	0	0	0	0	0	0	0	0	0	0	0	1950	0
CA12800.E1	22	744	16368	1689	10.319	174	0.234	96	0.129	0.54	0.46	4514	2297	4452	3416	0	0	0	0	0	0	0	0	0	0	0	0	0	1689	0
CA12809.E5	21	600	12600	0	0	135	0.225	52	0.087	0.583	0.417	3796	2257	3001	3546	0	0	0	0	0	0	0	0	0	0	0	0	0	0	0
CA12838.E2	21	639	13419	2772	20.657	118	0.185	51	0.08	0.577	0.423	2852	1742	2724	3326	0	0	0	0	0	0	0	0	0	0	0	0	0	2772	0
CA12959.E7	22	1071	23562	6	0.025	180	0.168	72	0.067	0.572	0.428	6174	4635	5457	7290	0	0	0	0	0	0	0	0	0	0	0	0	0	6	0
CA12959.E8	21	882	18522	3936	21.25	228	0.259	86	0.098	0.588	0.412	4050	2495	3482	4544	0	0	0	0	0	0	0	0	0	0	0	0	0	3936	0
CA13018.E1	30	1752	52560	9411	17.905	700	0.4	303	0.173	0.592	0.408	13387	7565	10028	12127	0	0	0	0	0	0	0	0	0	0	0	0	0	9411	0
CA13096.E1	21	618	12978	555	4.276	183	0.296	98	0.159	0.569	0.431	3840	2839	2517	3227	0	0	0	0	0	0	0	0	0	0	0	0	0	555	0
CA13096.E2	27	564	15228	309	2.029	172	0.305	93	0.165	0.531	0.469	4462	2745	4257	3455	0	0	0	0	0	0	0	0	0	0	0	0	0	309	0
CA13154.E1	26	720	18720	861	4.599	198	0.275	115	0.16	0.499	0.501	4481	4470	4486	4422	0	0	0	0	0	0	0	0	0	0	0	0	0	861	0
CA13154.E2	25	699	17475	144	0.824	121	0.173	61	0.087	0.556	0.444	4826	2318	5381	4806	0	0	0	0	0	0	0	0	0	0	0	0	0	144	0
CA13225.E4	40	495	19800	948	4.788	167	0.337	103	0.208	0.561	0.439	5465	3229	5040	5118	0	0	0	0	0	0	0	0	0	0	0	0	0	948	0
CA13288.E1	24	747	17928	726	4.05	159	0.213	82	0.11	0.575	0.425	4243	3033	4274	5652	0	0	0	0	0	0	0	0	0	0	0	0	0	726	0
CA13438.E6	19	738	14022	96	0.685	170	0.23	68	0.092	0.593	0.407	4209	2693	2974	4050	0	0	0	0	0	0	0	0	0	0	0	0	0	96	0
CA13461.E1	20	2619	52380	12279	23.442	544	0.208	237	0.09	0.601	0.399	10769	6020	9970	13339	0	0	0	0	0	0	0	0	0	0	0	0	0	12279	0
CA13569.E2	24	945	22680	177	0.78	273	0.289	128	0.135	0.518	0.482	5738	4321	6535	5909	0	0	0	0	0	0	0	0	0	0	0	0	0	177	0
CA13688.E1	20	945	18900	213	1.127	198	0.21	76	0.08	0.59	0.41	5178	3351	4313	5845	0	0	0	0	0	0	0	0	0	0	0	0	0	213	0
CA13689.E1	22	819	18018	834	4.629	136	0.166	74	0.09	0.621	0.379	3896	2434	4067	6787	0	0	0	0	0	0	0	0	0	0	0	0	0	834	0
CA13765.E1	21	765	16065	1902	11.839	213	0.278	126	0.165	0.565	0.435	3270	4254	1902	4737	0	0	0	0	0	0	0	0	0	0	0	0	0	1902	0
CA14020.E1	24	642	15408	363	2.356	190	0.296	116	0.181	0.522	0.478	3492	3490	3702	4361	0	0	0	0	0	0	0	0	0	0	0	0	0	363	0
CA14045.E1	23	585	13455	1728	12.843	150	0.256	86	0.147	0.499	0.501	3100	3958	1915	2754	0	0	0	0	0	0	0	0	0	0	0	0	0	1728	0
CA14045.E2	21	744	15624	150	0.96	140	0.188	56	0.075	0.536	0.464	3981	2532	4651	4310	0	0	0	0	0	0	0	0	0	0	0	0	0	150	0
CA14208.E7	23	552	12696	456	3.592	140	0.254	51	0.092	0.589	0.411	3749	2275	2756	3460	0	0	0	0	0	0	0	0	0	0	0	0	0	456	0
CA14305.E1	24	723	17352	1230	7.089	193	0.267	111	0.154	0.517	0.483	3627	3505	4280	4710	0	0	0	0	0	0	0	0	0	0	0	0	0	1230	0
CA14313.E2	22	903	19866	234	1.178	210	0.233	88	0.097	0.578	0.422	5857	3074	5202	5499	0	0	0	0	0	0	0	0	0	0	0	0	0	234	0
CA14430.E3	22	702	15444	93	0.602	185	0.264	94	0.134	0.536	0.464	3832	3378	3749	4392	0	0	0	0	0	0	0	0	0	0	0	0	0	93	0
CA14836.E1	20	2271	45420	6561	14.445	528	0.232	239	0.105	0.607	0.393	10864	6729	8524	12742	0	0	0	0	0	0	0	0	0	0	0	618	0	5943	0
CA14847.E1	21	1959	41139	1524	3.705	407	0.208	206	0.105	0.589	0.411	9874	7536	8743	13462	0	0	0	0	0	0	0	0	0	0	0	0	0	1524	0
CA15082.E1	26	1464	38064	2553	6.707	385	0.263	205	0.14	0.572	0.428	9284	6878	8327	11022	0	0	0	0	0	0	0	0	0	0	0	0	0	2553	0
CA15136.E1	21	2166	45486	4101	9.016	863	0.398	423	0.195	0.525	0.475	10805	9268	10397	10906	0	0	0	0	0	0	0	0	0	0	0	0	0	4101	0
CA15308.E1	21	1833	38493	105	0.273	371	0.202	179	0.098	0.571	0.429	10819	7031	9453	11085	0	0	0	0	0	0	0	0	0	0	0	27	0	78	0
CA15359.E2	25	690	17250	480	2.783	209	0.303	77	0.112	0.564	0.436	5538	3208	4098	3926	0	0	0	0	0	0	0	0	0	0	0	0	0	480	0
CA15469.E2	25	669	16725	477	2.852	169	0.253	68	0.102	0.539	0.461	4491	3180	4317	4260	0	0	0	0	0	0	0	0	0	0	0	0	0	477	0
CA15621.E1	26	1107	28782	741	2.575	278	0.251	146	0.132	0.555	0.445	7315	7127	5355	8244	0	0	0	0	0	0	0	0	0	0	0	0	0	741	0
CA15973.E1	23	579	13317	306	2.298	161	0.278	76	0.131	0.557	0.443	3332	2744	3024	3911	0	0	0	0	0	0	0	0	0	0	0	0	0	306	0
CA16149.E7	22	1179	25938	6237	24.046	294	0.249	104	0.088	0.559	0.441	6408	3970	4697	4626	0	0	0	0	0	0	0	0	0	0	0	0	0	6237	0
CA16184.E1	22	618	13596	327	2.405	174	0.282	106	0.172	0.54	0.46	2897	3526	2579	4267	0	0	0	0	0	0	0	0	0	0	0	0	0	327	0
CA16184.E3	21	1074	22554	276	1.224	270	0.251	97	0.09	0.611	0.389	6594	3498	5158	7028	0	0	0	0	0	0	0	0	0	0	0	0	0	276	0
CA16473.E3	21	507	10647	219	2.057	126	0.249	58	0.114	0.582	0.418	2949	1935	2427	3117	0	0	0	0	0	0	0	0	0	0	0	0	0	219	0
CA16497.E1	23	672	15456	2172	14.053	190	0.283	104	0.155	0.538	0.462	3455	3732	2384	3713	0	0	0	0	0	0	0	0	0	0	0	0	0	2172	0
CA16590.E1	20	714	14280	2520	17.647	153	0.214	62	0.087	0.582	0.418	2835	3499	1413	4013	0	0	0	0	0	0	0	0	0	0	0	0	0	2520	0
CA16590.E4	24	513	12312	102	0.828	131	0.255	64	0.125	0.581	0.419	3207	2597	2521	3885	0	0	0	0	0	0	0	0	0	0	0	0	0	102	0
CA16649.E1	25	1587	39675	6309	15.902	526	0.331	298	0.188	0.558	0.442	9274	7017	7712	9339	0	0	0	0	0	0	0	0	0	0	0	0	0	6309	0
CA17000.E1	22	1254	27588	1461	5.296	332	0.265	198	0.158	0.533	0.467	4089	7990	4222	9826	0	0	0	0	0	0	0	0	0	0	0	0	0	1461	0
CA17000.E2	22	567	12474	93	0.746	100	0.176	37	0.065	0.605	0.395	2546	2120	2770	4945	0	0	0	0	0	0	0	0	0	0	0	0	0	93	0
CA17000.E4	21	1347	28287	0	0	242	0.18	78	0.058	0.578	0.422	6708	5834	6104	9641	0	0	0	0	0	0	0	0	0	0	0	0	0	0	0
CA17045.E1	25	579	14475	1191	8.228	185	0.32	92	0.159	0.494	0.506	2954	3896	2821	3613	0	0	0	0	0	0	0	0	0	0	0	0	0	1191	0
CA17422.E13	22	630	13860	36	0.26	98	0.156	30	0.048	0.587	0.413	4238	2672	3035	3879	0	0	0	0	0	0	0	0	0	0	0	0	0	36	0
CA17422.E17	25	768	19200	126	0.656	111	0.145	43	0.056	0.573	0.427	5248	3886	4251	5689	0	0	0	0	0	0	0	0	0	0	0	0	0	126	0
CA17422.E18	18	3324	59832	2997	5.009	486	0.146	166	0.05	0.561	0.439	15355	11512	13449	16486	0	0	0	0	0	0	0	0	0	0	0	0	0	2997	0
CA17669.E4	32	600	19200	849	4.422	216	0.36	105	0.175	0.625	0.375	5927	3312	3564	5548	0	0	0	0	0	0	0	0	0	0	0	0	0	849	0
CA17711.E8	24	543	13032	171	1.312	98	0.18	45	0.083	0.582	0.418	3649	2610	2761	3841	0	0	0	0	0	0	0	0	0	0	0	0	0	171	0
CA17711.E9	22	615	13530	108	0.798	120	0.195	33	0.054	0.569	0.431	3589	2758	3023	4052	0	0	0	0	0	0	0	0	0	0	0	0	0	108	0
CA17857.E8	18	3120	56160	132	0.235	490	0.157	158	0.051	0.578	0.422	15068	10902	12732	17326	0	0	0	0	0	0	0	0	0	0	0	0	0	132	0
CA17904.E1	20	1833	36660	471	1.285	545	0.297	185	0.101	0.593	0.407	10333	5143	9578	11132	0	0	0	0	0	0	0	0	0	0	0	0	0	471	0
CA18375.E1	21	741	15561	2229	14.324	211	0.285	114	0.154	0.614	0.386	4121	2786	2367	4055	0	0	0	0	0	0	0	0	0	0	0	0	0	2229	0
CA18516.E1	26	753	19578	2757	14.082	198	0.263	92	0.122	0.584	0.416	5373	2854	4142	4452	0	0	0	0	0	0	0	0	0	0	0	0	0	2757	0
CA18523.E1	26	789	20514	1119	5.455	196	0.248	121	0.153	0.519	0.481	4247	5449	3884	5815	0	0	0	0	0	0	0	0	0	0	0	0	0	1119	0
CA18622.E3	16	3063	49008	144	0.294	628	0.205	220	0.072	0.586	0.414	13589	8604	11630	15041	0	0	0	0	0	0	0	0	0	0	0	0	0	144	0
CA18657.E1	24	696	16704	2853	17.08	217	0.312	118	0.17	0.53	0.47	3861	3241	3268	3478	0	0	0	0	0	0	0	0	0	0	0	0	0	2853	0
CA18767.E1	25	603	15075	1326	8.796	206	0.342	128	0.212	0.515	0.485	4373	2539	4119	2709	0	0	0	0	0	0	0	0	0	0	0	0	0	1326	0
CA19145.E1	17	1695	28815	3570	12.389	351	0.207	133	0.078	0.621	0.379	6555	4598	4967	9125	0	0	0	0	0	0	0	0	0	0	0	0	0	3570	0
CA19236.E1	21	603	12663	813	6.42	162	0.269	78	0.129	0.607	0.393	3903	1984	2675	3288	0	0	0	0	0	0	0	0	0	0	0	0	0	813	0
CA19246.E2	22	1176	25872	324	1.252	260	0.221	102	0.087	0.568	0.432	7078	4602	6434	7434	0	0	0	0	0	0	0	0	0	0	0	0	0	324	0
CA19246.E3	23	1191	27393	636	2.322	241	0.202	105	0.088	0.572	0.428	7392	5400	6063	7902	0	0	0	0	0	0	0	0	0	0	0	0	0	636	0
CA19286.E4	21	558	11718	24	0.205	111	0.199	44	0.079	0.566	0.434	3460	2081	2995	3158	0	0	0	0	0	0	0	0	0	0	0	0	0	24	0
CA19286.E5	24	525	12600	12	0.095	113	0.215	55	0.105	0.538	0.462	3183	2751	3058	3596	0	0	0	0	0	0	0	0	0	0	0	0	0	12	0
CA19307.E4	21	516	10836	75	0.692	84	0.163	39	0.076	0.606	0.394	3131	1726	2513	3391	0	0	0	0	0	0	0	0	0	0	0	0	0	75	0
CA19360.E1	21	2547	53487	702	1.312	657	0.258	340	0.133	0.57	0.43	13329	10362	12345	16749	0	0	0	0	0	0	0	0	0	0	0	0	0	702	0
CA19406.E2	25	921	23025	414	1.798	243	0.264	78	0.085	0.59	0.41	6734	3483	5782	6612	0	0	0	0	0	0	0	0	0	0	0	0	0	414	0
CA19531.E1	33	948	31284	753	2.407	336	0.354	197	0.208	0.613	0.387	7175	6372	5443	11541	0	0	0	0	0	0	0	0	0	0	0	0	0	753	0
CA19599.E1	22	2004	44088	2736	6.206	515	0.257	283	0.141	0.549	0.451	11065	7848	10813	11626	0	0	0	0	0	0	0	0	0	0	0	0	0	2736	0
CA19657.E1	21	1029	21609	1071	4.956	236	0.229	142	0.138	0.586	0.414	5561	4390	4104	6483	0	0	0	0	0	0	0	0	0	0	0	0	0	1071	0
CA19783.E1	17	1476	25092	1089	4.34	326	0.221	158	0.107	0.59	0.41	7149	4498	5341	7015	0	0	0	0	0	0	0	0	0	0	0	0	0	1089	0
CA19826.E1	22	1410	31020	0	0	239	0.17	116	0.082	0.599	0.401	8572	5329	7122	9997	0	0	0	0	0	0	0	0	0	0	0	0	0	0	0
CA19826.E3	21	1800	37800	0	0	294	0.163	160	0.089	0.56	0.44	11113	7608	9038	10041	0	0	0	0	0	0	0	0	0	0	0	0	0	0	0
CA20228.E1	21	2178	45738	2346	5.129	505	0.232	187	0.086	0.585	0.415	12137	8264	9742	13249	0	0	0	0	0	0	0	0	0	0	0	9	0	2337	0
CA20293.E1	19	2661	50559	7113	14.069	634	0.238	302	0.113	0.576	0.424	12180	7945	10465	12850	0	0	0	0	0	0	0	0	0	0	0	0	0	7113	0
CA20327.E1	31	597	18507	2355	12.725	180	0.302	76	0.127	0.598	0.402	4931	2742	3745	4731	0	0	0	0	0	0	0	0	0	0	0	0	0	2355	0
CA20395.E1	20	612	12240	2160	17.647	199	0.325	112	0.183	0.586	0.414	2833	2098	2071	3078	0	0	0	0	0	0	0	0	0	0	0	0	0	2160	0
CA20395.E9	18	624	11232	1836	16.346	161	0.258	42	0.067	0.608	0.392	3472	1579	2109	2236	0	0	0	0	0	0	0	0	0	0	0	0	0	1836	0
CA20787.E7	20	831	16620	1086	6.534	209	0.252	73	0.088	0.612	0.388	4904	2657	3375	4598	0	0	0	0	0	0	0	0	0	0	0	0	0	1086	0
CA20826.E2	25	798	19950	24	0.12	224	0.281	127	0.159	0.565	0.435	5348	3419	5243	5916	0	0	0	0	0	0	0	0	0	0	0	0	0	24	0
CA20884.E1	24	573	13752	1383	10.057	190	0.332	87	0.152	0.512	0.488	2911	4040	1999	3419	0	0	0	0	0	0	0	0	0	0	0	0	0	1383	0
CA20886.E1	19	1923	36537	378	1.035	496	0.258	231	0.12	0.563	0.437	9280	6964	8836	11079	0	0	0	0	0	0	0	0	0	0	0	0	0	378	0
CA21055.E1	25	1512	37800	9705	25.675	409	0.271	240	0.159	0.552	0.448	7087	6371	6178	8447	0	0	0	0	0	0	0	0	0	0	0	0	0	9705	0
CA21059.E1	24	1464	35136	8022	22.831	483	0.33	262	0.179	0.517	0.483	5855	6531	6571	8148	0	0	0	0	0	0	0	0	0	0	0	0	0	8022	0
CA21109.E1	24	756	18144	57	0.314	159	0.21	56	0.074	0.583	0.417	4646	3514	4034	5893	0	0	0	0	0	0	0	0	0	0	0	0	0	57	0
CA21118.E1	16	1629	26064	537	2.06	339	0.208	132	0.081	0.558	0.442	6312	4551	6732	7932	0	0	0	0	0	0	0	0	0	0	0	0	0	537	0
CA21593.E1	15	2085	31275	1098	3.511	402	0.193	136	0.065	0.601	0.399	8474	5024	7007	9672	0	0	0	0	0	0	0	0	0	0	0	0	0	1098	0
CA21600.E1	22	1656	36432	2043	5.608	411	0.248	168	0.101	0.6	0.4	8892	6830	6933	11734	0	0	0	0	0	0	0	0	0	0	0	0	0	2043	0
CA21807.E1	20	483	9660	168	1.739	114	0.236	61	0.126	0.604	0.396	2723	2022	1737	3010	0	0	0	0	0	0	0	0	0	0	0	0	0	168	0
CA21807.E2	25	606	15150	63	0.416	187	0.309	119	0.196	0.55	0.45	4419	3219	3575	3874	0	0	0	0	0	0	0	0	0	0	0	0	0	63	0
CA21815.E1	26	579	15054	468	3.109	164	0.283	77	0.133	0.588	0.412	4660	2380	3628	3918	0	0	0	0	0	0	0	0	0	0	0	0	0	468	0
CA22095.E1	21	612	12852	1656	12.885	196	0.32	106	0.173	0.494	0.506	2247	3440	2227	3282	0	0	0	0	0	0	0	0	0	0	0	0	0	1656	0
CA22371.E1	22	1725	37950	10461	27.565	402	0.233	186	0.108	0.567	0.433	6968	4723	7167	8622	0	0	0	0	0	0	0	0	0	0	0	0	0	10461	0
CA22530.E4	20	672	13440	240	1.786	129	0.192	54	0.08	0.618	0.382	3960	2318	2735	4187	0	0	0	0	0	0	0	0	0	0	0	0	0	240	0
CA22533.E1	24	1581	37944	1899	5.005	474	0.3	225	0.142	0.577	0.423	11100	6483	8755	9707	0	0	0	0	0	0	0	0	0	0	0	0	0	1899	0
CA22646.E1	30	840	25200	783	3.107	339	0.404	175	0.208	0.523	0.477	5695	4575	7071	7076	0	0	0	0	0	0	0	0	0	0	0	0	0	783	0
CA22791.E1	21	1791	37611	978	2.6	512	0.286	221	0.123	0.599	0.401	11302	5929	8765	10637	0	0	0	0	0	0	0	0	0	0	0	0	0	978	0
CA22815.E1	31	810	25110	234	0.932	267	0.33	154	0.19	0.471	0.529	5027	6306	6846	6697	0	0	0	0	0	0	0	0	0	0	0	0	0	234	0
CA23098.E1	21	1074	22554	1428	6.331	216	0.201	118	0.11	0.558	0.442	5488	4913	4417	6308	0	0	0	0	0	0	0	0	0	0	0	0	0	1428	0
CA23338.E1	22	660	14520	1698	11.694	122	0.185	70	0.106	0.61	0.39	3731	1941	3061	4089	0	0	0	0	0	0	0	0	0	0	0	0	0	1698	0
CA23499.E1	21	1302	27342	4752	17.38	252	0.194	107	0.082	0.593	0.407	5478	4507	4683	7922	0	0	0	0	0	0	0	0	0	0	0	0	0	4752	0
CA23698.E1	23	1452	33396	411	1.231	225	0.155	97	0.067	0.538	0.462	8656	5714	9512	9103	0	0	0	0	0	0	0	0	0	0	0	0	0	411	0
CA23975.E1	24	1098	26352	231	0.877	304	0.277	137	0.125	0.614	0.386	7796	3615	6482	8228	0	0	0	0	0	0	0	0	0	0	0	0	0	231	0
CA24041.E1	23	756	17388	1476	8.489	233	0.308	93	0.123	0.525	0.475	3913	4098	3460	4441	0	0	0	0	0	0	0	0	0	0	0	0	0	1476	0
CA24041.E2	25	549	13725	111	0.809	117	0.213	51	0.093	0.57	0.43	3589	2275	3577	4173	0	0	0	0	0	0	0	0	0	0	0	0	0	111	0
CA24289.E7	22	663	14586	1032	7.075	151	0.228	68	0.103	0.6	0.4	4476	2516	2899	3663	0	0	0	0	0	0	0	0	0	0	0	0	0	1032	0
CA24496.E1	21	714	14994	672	4.482	198	0.277	118	0.165	0.483	0.517	3118	5339	2073	3792	0	0	0	0	0	0	0	0	0	0	0	0	0	672	0
CA24583.E1	23	1449	33327	6159	18.481	446	0.308	244	0.168	0.525	0.475	6453	5627	7277	7808	0	0	0	0	0	0	0	0	0	0	0	0	0	6159	0
CA25161.E2	26	876	22776	978	4.294	215	0.245	105	0.12	0.592	0.408	6117	4597	4292	6792	0	0	0	0	0	0	0	0	0	0	0	0	0	978	0
CA25406.E1	18	525	9450	444	4.698	107	0.204	60	0.114	0.6	0.4	1784	1830	1776	3616	0	0	0	0	0	0	0	0	0	0	0	0	0	444	0
CA25406.E2	35	729	25515	288	1.129	294	0.403	173	0.237	0.589	0.411	6139	4652	5713	8723	0	0	0	0	0	0	0	0	0	0	0	0	0	288	0
CA25452.E1	25	1029	25725	1710	6.647	276	0.268	139	0.135	0.593	0.407	6756	4414	5360	7485	0	0	0	0	0	0	0	0	0	0	0	0	0	1710	0
CA25452.E2	24	528	12672	231	1.823	142	0.269	79	0.15	0.565	0.435	3768	2528	2878	3267	0	0	0	0	0	0	0	0	0	0	0	0	0	231	0
CA25465.E2	21	1020	21420	942	4.398	181	0.177	65	0.064	0.573	0.427	5085	3889	4848	6656	0	0	0	0	0	0	0	0	0	0	0	0	0	942	0
CA25647.E1	18	1932	34776	3582	10.3	380	0.197	155	0.08	0.628	0.372	7780	6069	5543	11796	0	0	0	0	0	0	0	0	0	0	0	0	0	3582	0
CA26432.E11	24	558	13392	1110	8.289	161	0.289	62	0.111	0.598	0.402	3951	2003	2926	3402	0	0	0	0	0	0	0	0	0	0	0	0	0	1110	0
CA26796.E1	20	948	18960	2196	11.582	197	0.208	99	0.104	0.541	0.459	4265	4490	3130	4879	0	0	0	0	0	0	0	0	0	0	0	0	0	2196	0
CA26938.E1	21	2238	46998	18483	39.327	284	0.127	115	0.051	0.592	0.408	8037	4878	6741	8859	0	0	0	0	0	0	0	0	0	0	0	0	0	18483	0
CA27394.E1	29	1425	41325	2535	6.134	481	0.338	277	0.194	0.547	0.453	9993	9793	7784	11220	0	0	0	0	0	0	0	0	0	0	0	0	0	2535	0
CA27394.E2	25	666	16650	396	2.378	157	0.236	77	0.116	0.515	0.485	4079	3420	4473	4282	0	0	0	0	0	0	0	0	0	0	0	0	0	396	0
MT0G05380.E1	18	1101	19818	1458	7.357	227	0.206	68	0.062	0.537	0.463	5337	4533	3964	4526	0	0	0	0	0	0	0	0	0	0	0	0	0	1458	0
MT0G05380.E2	18	684	12312	0	0	104	0.152	34	0.05	0.635	0.365	4497	1670	2831	3314	0	0	0	0	0	0	0	0	0	0	0	0	0	0	0
MT0G05380.E3	22	534	11748	6	0.051	107	0.2	34	0.064	0.591	0.409	4138	2049	2755	2800	0	0	0	0	0	0	0	0	0	0	0	0	0	6	0
MT0G20640.E1	27	1179	31833	318	0.999	332	0.282	167	0.142	0.536	0.464	8261	8602	6028	8624	0	0	0	0	0	0	0	0	0	0	0	0	0	318	0
MT0G22480.E1	23	2205	50715	1872	3.691	480	0.218	218	0.099	0.591	0.409	14980	7533	12464	13866	0	0	0	0	0	0	0	0	0	0	0	0	0	1872	0
MT0G22560.E1	17	747	12699	3855	30.357	131	0.175	49	0.066	0.546	0.454	2566	1746	2252	2280	0	0	0	0	0	0	0	0	0	0	0	87	0	3768	0
MT0G23940.E1	21	519	10899	1047	9.606	207	0.399	105	0.202	0.469	0.531	2287	3413	1813	2330	0	0	0	0	0	0	0	0	0	0	0	0	0	1047	0
MT0G23940.E2	20	987	19740	24	0.122	211	0.214	68	0.069	0.602	0.398	6121	3291	4551	5753	0	0	0	0	0	0	0	0	0	0	0	0	0	24	0
MT0G23940.E3	20	522	10440	30	0.287	90	0.172	25	0.048	0.605	0.395	3306	1815	2292	2997	0	0	0	0	0	0	0	0	0	0	0	0	0	30	0
MT0G30110.E1	9	2157	19413	4092	21.079	455	0.211	164	0.076	0.55	0.45	4299	2122	4727	4140	0	0	0	0	0	0	0	0	0	0	0	0	0	4092	0
MT0G32510.E1	20	1323	26460	1422	5.374	291	0.22	152	0.115	0.591	0.409	7383	4519	5723	7413	0	0	0	0	0	0	0	0	0	0	0	0	0	1422	0
MT0G37250.E1	27	555	14985	660	4.404	183	0.33	98	0.177	0.513	0.487	3490	3571	3399	3865	0	0	0	0	0	0	0	0	0	0	0	0	0	660	0
MT0G40110.E1	22	537	11814	1161	9.827	152	0.283	67	0.125	0.602	0.398	3297	1762	2479	3115	0	0	0	0	0	0	0	0	0	0	0	0	0	1161	0
MT1G007460.E3	19	1119	21261	897	4.219	291	0.26	106	0.095	0.598	0.402	6926	2906	5284	5248	0	0	0	0	0	0	0	0	0	0	0	0	0	897	0
MT1G007480.E2	22	516	11352	231	2.035	152	0.295	66	0.128	0.598	0.402	3852	1805	2664	2800	0	0	0	0	0	0	0	0	0	0	0	0	0	231	0
MT1G011720.E12	14	819	11466	750	6.541	204	0.249	58	0.071	0.614	0.386	3890	1959	2174	2693	0	0	0	0	0	0	0	0	0	0	0	0	0	750	0
MT1G012620.E2	21	1758	36918	324	0.878	464	0.264	178	0.101	0.571	0.429	12277	5096	10599	8622	0	0	0	0	0	0	0	0	0	0	0	0	0	324	0
MT1G015770.E13	25	726	18150	735	4.05	223	0.307	112	0.154	0.616	0.384	5686	3103	3582	5044	0	0	0	0	0	0	0	0	0	0	0	0	0	735	0
MT1G016300.E4	21	894	18774	255	1.358	236	0.264	79	0.088	0.599	0.401	5973	3119	4301	5126	0	0	0	0	0	0	0	0	0	0	0	0	0	255	0
MT1G017940.E1	27	1014	27378	3264	11.922	291	0.287	142	0.14	0.587	0.413	6441	4103	5858	7712	0	0	0	0	0	0	0	0	0	0	0	0	0	3264	0
MT1G017940.E2	27	516	13932	240	1.723	152	0.295	66	0.128	0.56	0.44	3330	2798	3233	4331	0	0	0	0	0	0	0	0	0	0	0	0	0	240	0
MT1G018550.E3	22	666	14652	900	6.143	215	0.323	108	0.162	0.579	0.421	4286	2336	3447	3683	0	0	0	0	0	0	0	0	0	0	0	0	0	900	0
MT1G019500.E4	20	1761	35220	60	0.17	251	0.143	97	0.055	0.614	0.386	11467	5837	7739	10117	0	0	0	0	0	0	0	0	0	0	0	0	0	60	0
MT1G023310.E1	22	525	11550	717	6.208	167	0.318	104	0.198	0.524	0.476	2660	3352	1808	3013	0	0	0	0	0	0	0	0	0	0	0	0	0	717	0
MT1G023310.E4	22	960	21120	165	0.781	215	0.224	85	0.089	0.576	0.424	6108	3851	5025	5971	0	0	0	0	0	0	0	0	0	0	0	0	0	165	0
MT1G023660.E2	22	948	20856	93	0.446	143	0.151	64	0.068	0.54	0.46	6645	4639	4914	4565	0	0	0	0	0	0	0	0	0	0	0	0	0	93	0
MT1G024820.E3	21	1041	21861	330	1.51	256	0.246	99	0.095	0.586	0.414	6945	3983	4922	5681	0	0	0	0	0	0	0	0	0	0	0	0	0	330	0
MT1G024820.E4	24	669	16056	48	0.299	166	0.248	57	0.085	0.596	0.404	5362	2958	3514	4174	0	0	0	0	0	0	0	0	0	0	0	0	0	48	0
MT1G026130.E2	20	915	18300	1446	7.902	232	0.254	142	0.155	0.606	0.394	5367	2881	3768	4838	0	0	0	0	0	0	0	0	0	0	0	0	0	1446	0
MT1G030400.E1	5	390	1950	348	17.846	146	0.374	29	0.074	0.576	0.424	421	292	388	501	0	0	0	0	0	0	0	0	0	0	0	0	0	348	0
MT1G035250.E1	17	1977	33609	2472	7.355	380	0.192	122	0.062	0.615	0.385	9081	4650	7345	10061	0	0	0	0	0	0	0	0	0	0	0	1722	0	750	0
MT1G038430.E4	15	753	11295	1986	17.583	150	0.199	60	0.08	0.649	0.351	3439	1521	1745	2601	0	0	0	0	0	0	0	0	0	0	0	0	0	1986	0
MT1G038850.E17	24	642	15408	267	1.733	168	0.262	72	0.112	0.592	0.408	4063	3031	3155	4892	0	0	0	0	0	0	0	0	0	0	0	0	0	267	0
MT1G039270.E3	25	549	13725	618	4.503	129	0.235	67	0.122	0.554	0.446	2691	2930	2911	4575	0	0	0	0	0	0	0	0	0	0	0	0	0	618	0
MT1G045880.E1	23	1947	44781	12309	27.487	483	0.248	201	0.103	0.606	0.394	9365	5050	7709	10348	0	0	0	0	0	0	0	0	0	0	0	4776	0	7533	0
MT1G045930.E9	23	1047	24081	738	3.065	285	0.272	105	0.1	0.614	0.386	7758	3863	5152	6570	0	0	0	0	0	0	0	0	0	0	0	0	0	738	0
MT1G079470.E1	24	1092	26208	1701	6.49	371	0.34	186	0.17	0.557	0.443	5754	6777	4095	7881	0	0	0	0	0	0	0	0	0	0	0	0	0	1701	0
MT1G079470.E4	27	606	16362	468	2.86	205	0.338	88	0.145	0.59	0.41	5696	3227	3282	3689	0	0	0	0	0	0	0	0	0	0	0	0	0	468	0
MT1G079870.E1	24	1500	36000	4047	11.242	494	0.329	251	0.167	0.545	0.455	8726	6263	8284	8680	0	0	0	0	0	0	0	0	0	0	0	0	0	4047	0
MT1G080390.E13	18	495	8910	279	3.131	117	0.236	43	0.087	0.627	0.373	3115	1263	1958	2295	0	0	0	0	0	0	0	0	0	0	0	0	0	279	0
MT1G080390.E18	21	705	14805	798	5.39	228	0.323	81	0.115	0.589	0.411	5826	2468	3287	2426	0	0	0	0	0	0	0	0	0	0	0	0	0	798	0
MT1G082730.E1	21	597	12537	591	4.714	162	0.271	94	0.157	0.613	0.387	3276	2652	1964	4051	0	0	0	0	0	0	0	0	0	0	0	0	0	591	0
MT1G083120.E1	22	726	15972	3405	21.319	180	0.248	101	0.139	0.564	0.436	3812	2295	3179	3281	0	0	0	0	0	0	0	0	0	0	0	0	0	3405	0
MT1G083120.E6	25	639	15975	267	1.671	137	0.214	59	0.092	0.589	0.411	4910	2655	3803	4340	0	0	0	0	0	0	0	0	0	0	0	0	0	267	0
MT1G083540.E1	23	759	17457	1710	9.795	181	0.238	90	0.119	0.586	0.414	4219	2652	3902	4974	0	0	0	0	0	0	0	0	0	0	0	0	0	1710	0
MT1G083540.E3	24	516	12384	66	0.533	112	0.217	62	0.12	0.583	0.417	3400	1899	3242	3777	0	0	0	0	0	0	0	0	0	0	0	0	0	66	0
MT1G083540.E6	16	714	11424	1458	12.763	187	0.262	83	0.116	0.641	0.359	3435	1369	2197	2938	0	0	0	0	0	0	0	0	0	0	0	0	0	1458	0
MT1G083820.E2	20	678	13560	15	0.111	142	0.209	62	0.091	0.628	0.372	4485	2314	2725	4021	0	0	0	0	0	0	0	0	0	0	0	0	0	15	0
MT1G086820.E2	24	1200	28800	465	1.615	387	0.323	169	0.141	0.613	0.387	8848	4457	6505	8525	0	0	0	0	0	0	0	0	0	0	0	0	0	465	0
MT1G086980.E9	18	624	11232	204	1.816	198	0.317	57	0.091	0.622	0.378	3871	1764	2401	2992	0	0	0	0	0	0	0	0	0	0	0	0	0	204	0
MT1G088590.E13	27	534	14418	357	2.476	152	0.285	74	0.139	0.592	0.408	4096	3086	2644	4235	0	0	0	0	0	0	0	0	0	0	0	0	0	357	0
MT1G088720.E3	23	1296	29808	723	2.426	396	0.306	169	0.13	0.602	0.398	9090	5151	6438	8406	0	0	0	0	0	0	0	0	0	0	0	0	0	723	0
MT1G092770.E1	23	1020	23460	318	1.355	167	0.164	57	0.056	0.532	0.468	5631	6658	4166	6687	0	0	0	0	0	0	0	0	0	0	0	0	0	318	0
MT1G092770.E3	23	768	17664	51	0.289	138	0.18	58	0.076	0.527	0.473	4952	4258	4073	4330	0	0	0	0	0	0	0	0	0	0	0	0	0	51	0
MT1G095040.E9	24	519	12456	153	1.228	113	0.218	50	0.096	0.588	0.412	2680	2516	2556	4551	0	0	0	0	0	0	0	0	0	0	0	0	0	153	0
MT1G100980.E1	22	798	17556	63	0.359	124	0.155	59	0.074	0.583	0.417	4012	3588	3709	6184	0	0	0	0	0	0	0	0	0	0	0	0	0	63	0
MT1G101150.E1	19	657	12483	2403	19.25	154	0.234	80	0.122	0.559	0.441	3473	2106	2338	2160	0	0	0	0	0	0	0	0	0	0	0	0	0	2403	0
MT1G110560.E4	23	546	12558	300	2.389	101	0.185	43	0.079	0.603	0.397	3899	1977	2886	3496	0	0	0	0	0	0	0	0	0	0	0	0	0	300	0
MT1G113720.E4	22	678	14916	729	4.887	171	0.252	84	0.124	0.63	0.37	4048	1556	3693	4890	0	0	0	0	0	0	0	0	0	0	0	0	0	729	0
MT1G114300.E7	20	684	13680	1398	10.219	191	0.279	64	0.094	0.621	0.379	4125	1758	2858	3457	0	0	0	0	0	0	0	0	0	0	0	0	0	1398	0
MT1G115920.E1	23	618	14214	1860	13.086	157	0.254	81	0.131	0.541	0.459	4589	1931	3737	2097	0	0	0	0	0	0	0	0	0	0	0	0	0	1860	0
MT1G115920.E6	23	660	15180	486	3.202	120	0.182	60	0.091	0.538	0.462	4607	3136	3652	3299	0	0	0	0	0	0	0	0	0	0	0	0	0	486	0
MT1G116230.E1	22	1047	23034	1842	7.997	233	0.223	131	0.125	0.581	0.419	5553	5117	3757	6765	0	0	0	0	0	0	0	0	0	0	0	0	0	1842	0
MT2G006750.E3	19	501	9519	0	0	63	0.126	20	0.04	0.592	0.408	2666	1914	1968	2971	0	0	0	0	0	0	0	0	0	0	0	0	0	0	0
MT2G007330.E8	22	678	14916	114	0.764	141	0.208	44	0.065	0.582	0.418	4509	2748	3446	4099	0	0	0	0	0	0	0	0	0	0	0	0	0	114	0
MT2G007650.E1	23	714	16422	3126	19.035	212	0.297	110	0.154	0.493	0.507	2819	3841	2903	3730	0	0	0	0	0	0	0	0	0	0	0	0	0	3126	0
MT2G007740.E2	21	921	19341	21	0.109	145	0.157	59	0.064	0.588	0.412	4916	3441	4528	6435	0	0	0	0	0	0	0	0	0	0	0	0	0	21	0
MT2G010000.E1	26	798	20748	960	4.627	260	0.326	125	0.157	0.573	0.427	5311	3522	4932	6023	0	0	0	0	0	0	0	0	0	0	0	0	0	960	0
MT2G013070.E2	22	963	21186	2715	12.815	213	0.221	87	0.09	0.615	0.385	5091	3611	3500	6266	0	0	0	0	0	0	0	0	0	0	0	0	0	2715	0
MT2G014210.E13	22	747	16434	1407	8.562	240	0.321	99	0.133	0.577	0.423	4130	2966	3388	4543	0	0	0	0	0	0	0	0	0	0	0	0	0	1407	0
MT2G014290.E2	20	1053	21060	6	0.028	160	0.152	51	0.048	0.601	0.399	6213	4115	4278	6448	0	0	0	0	0	0	0	0	0	0	0	0	0	6	0
MT2G018550.E1	20	2382	47640	5976	12.544	538	0.226	250	0.105	0.609	0.391	12771	6093	10202	12598	0	0	0	0	0	0	0	0	0	0	0	3348	0	2628	0
MT2G018740.E2	24	681	16344	240	1.468	171	0.251	86	0.126	0.574	0.426	4883	2603	4256	4362	0	0	0	0	0	0	0	0	0	0	0	0	0	240	0
MT2G018780.E4	22	840	18480	3	0.016	163	0.194	73	0.087	0.599	0.401	5453	3560	3854	5610	0	0	0	0	0	0	0	0	0	0	0	0	0	3	0
MT2G018820.E1	23	1116	25668	1317	5.131	265	0.237	137	0.123	0.59	0.41	6446	4855	5135	7915	0	0	0	0	0	0	0	0	0	0	0	0	0	1317	0
MT2G019230.E1	20	1218	24360	27	0.111	234	0.192	126	0.103	0.575	0.425	6028	4192	6137	7976	0	0	0	0	0	0	0	0	0	0	0	0	0	27	0
MT2G019450.E3	16	558	8928	27	0.302	94	0.168	38	0.068	0.646	0.354	3028	1282	1873	2718	0	0	0	0	0	0	0	0	0	0	0	0	0	27	0
MT2G019520.E2	22	975	21450	285	1.329	226	0.232	105	0.108	0.583	0.417	6318	3861	4970	6016	0	0	0	0	0	0	0	0	0	0	0	0	0	285	0
MT2G019790.E1	25	1056	26400	1794	6.795	333	0.315	170	0.161	0.506	0.494	6835	5302	6841	5628	0	0	0	0	0	0	0	0	0	0	0	0	0	1794	0
MT2G021710.E1	20	2130	42600	1920	4.507	462	0.217	187	0.088	0.566	0.434	11017	7721	9940	12002	0	0	0	0	0	0	0	0	0	0	0	0	0	1920	0
MT2G026130.E1	24	1314	31536	795	2.521	349	0.266	205	0.156	0.5	0.5	7716	7027	8356	7642	0	0	0	0	0	0	0	0	0	0	0	0	0	795	0
MT2G028200.E4	17	936	15912	2397	15.064	217	0.232	92	0.098	0.56	0.44	5229	2369	3489	2428	0	0	0	0	0	0	0	0	0	0	0	0	0	2397	0
MT2G028870.E2	20	762	15240	258	1.693	184	0.241	69	0.091	0.591	0.409	4025	2859	3266	4832	0	0	0	0	0	0	0	0	0	0	0	0	0	258	0
MT2G031050.E1	24	558	13392	585	4.368	133	0.238	53	0.095	0.578	0.422	3686	2132	3273	3716	0	0	0	0	0	0	0	0	0	0	0	0	0	585	0
MT2G031410.E1	19	1677	31863	2112	6.628	512	0.305	313	0.187	0.602	0.398	8937	4173	7654	8987	0	0	0	0	0	0	0	0	0	0	0	0	0	2112	0
MT2G033460.E1	23	858	19734	1968	9.973	235	0.274	88	0.103	0.573	0.427	5006	2645	4935	5180	0	0	0	0	0	0	0	0	0	0	0	0	0	1968	0
MT2G034600.E5	27	1095	29565	1011	3.42	319	0.291	159	0.145	0.598	0.402	8383	5475	6016	8680	0	0	0	0	0	0	0	0	0	0	0	0	0	1011	0
MT2G036060.E3	24	570	13680	168	1.228	180	0.316	76	0.133	0.584	0.416	3680	2809	2807	4216	0	0	0	0	0	0	0	0	0	0	0	0	0	168	0
MT2G038000.E1	16	567	9072	168	1.852	138	0.243	55	0.097	0.608	0.392	3600	1391	2101	1812	0	0	0	0	0	0	0	0	0	0	0	0	0	168	0
MT2G038030.E26	23	735	16905	489	2.893	267	0.363	118	0.161	0.59	0.41	6265	2909	3831	3411	0	0	0	0	0	0	0	0	0	0	0	0	0	489	0
MT2G042720.E4	21	516	10836	75	0.692	84	0.163	39	0.076	0.606	0.394	3131	1726	2513	3391	0	0	0	0	0	0	0	0	0	0	0	0	0	75	0
MT2G048340.E4	20	1254	25080	4044	16.124	404	0.322	172	0.137	0.591	0.409	7504	4040	4555	4937	0	0	0	0	0	0	0	0	0	0	0	0	0	4044	0
MT2G049300.E1	26	738	19188	2361	12.305	265	0.359	164	0.222	0.515	0.485	3396	4852	3284	5295	0	0	0	0	0	0	0	0	0	0	0	0	0	2361	0
MT2G060900.E1	24	603	14472	165	1.14	147	0.244	73	0.121	0.488	0.512	3468	3488	3833	3518	0	0	0	0	0	0	0	0	0	0	0	0	0	165	0
MT2G062560.E1	21	1032	21672	5640	26.024	254	0.246	133	0.129	0.544	0.456	4638	4463	2837	4094	0	0	0	0	0	0	0	0	0	0	0	0	0	5640	0
MT2G062560.E2	26	948	24648	294	1.193	294	0.31	162	0.171	0.569	0.431	7631	4871	5632	6220	0	0	0	0	0	0	0	0	0	0	0	0	0	294	0
MT2G063510.E1	17	804	13668	1755	12.84	232	0.289	130	0.162	0.621	0.379	4077	2708	1815	3313	0	0	0	0	0	0	0	0	0	0	0	0	0	1755	0
MT2G066050.E1	22	675	14850	1287	8.667	199	0.295	121	0.179	0.496	0.504	3324	3939	2909	3391	0	0	0	0	0	0	0	0	0	0	0	0	0	1287	0
MT2G069480.E1	23	1110	25530	1608	6.298	185	0.167	76	0.068	0.584	0.416	6403	4859	5100	7560	0	0	0	0	0	0	0	0	0	0	0	0	0	1608	0
MT2G075860.E7	24	699	16776	711	4.238	200	0.286	104	0.149	0.562	0.438	5258	3696	3341	3770	0	0	0	0	0	0	0	0	0	0	0	0	0	711	0
MT2G086950.E10	20	729	14580	1566	10.741	211	0.289	81	0.111	0.63	0.37	5419	1614	3201	2780	0	0	0	0	0	0	0	0	0	0	0	0	0	1566	0
MT2G087270.E2	27	576	15552	249	1.601	163	0.283	75	0.13	0.577	0.423	4192	2798	3667	4646	0	0	0	0	0	0	0	0	0	0	0	0	0	249	0
MT2G087890.E1	26	555	14430	3027	20.977	123	0.222	63	0.114	0.546	0.454	2926	3155	2012	3310	0	0	0	0	0	0	0	0	0	0	0	0	0	3027	0
MT2G087890.E3	26	645	16770	246	1.467	222	0.344	131	0.203	0.538	0.462	4469	3391	4246	4418	0	0	0	0	0	0	0	0	0	0	0	0	0	246	0
MT2G088390.E3	26	831	21606	231	1.069	203	0.244	93	0.112	0.539	0.461	6311	4301	5558	5205	0	0	0	0	0	0	0	0	0	0	0	0	0	231	0
MT2G088750.E2	24	804	19296	1824	9.453	193	0.24	87	0.108	0.581	0.419	4839	2860	4463	5304	0	0	0	0	0	0	0	0	0	0	0	0	0	1824	0
MT2G089340.E1	21	591	12411	1725	13.899	126	0.213	67	0.113	0.548	0.452	2951	2846	1993	2896	0	0	0	0	0	0	0	0	0	0	0	0	0	1725	0
MT2G097960.E1	21	576	12096	477	3.943	101	0.175	64	0.111	0.585	0.415	3338	2455	2371	3455	0	0	0	0	0	0	0	0	0	0	0	0	0	477	0
MT2G098030.E4	20	1482	29640	117	0.395	297	0.2	84	0.057	0.597	0.403	8612	5300	6603	9008	0	0	0	0	0	0	0	0	0	0	0	0	0	117	0
MT2G099440.E1	22	519	11418	648	5.675	177	0.341	102	0.197	0.488	0.512	2249	3496	2026	2999	0	0	0	0	0	0	0	0	0	0	0	0	0	648	0
MT2G099820.E2	19	600	11400	1980	17.368	177	0.295	54	0.09	0.591	0.409	3685	965	2883	1887	0	0	0	0	0	0	0	0	0	0	0	0	0	1980	0
MT2G100200.E1	22	1638	36036	879	2.439	504	0.308	196	0.12	0.607	0.393	9793	5672	8132	11560	0	0	0	0	0	0	0	0	0	0	0	0	0	879	0
MT2G100660.E1	13	756	9828	417	4.243	157	0.208	79	0.104	0.608	0.392	3242	1759	1934	2476	0	0	0	0	0	0	0	0	0	0	0	0	0	417	0
MT2G100930.E3	26	864	22464	7980	35.524	233	0.27	64	0.074	0.557	0.443	4335	3552	2848	3746	0	0	0	0	0	0	0	0	0	0	0	0	0	7980	0
MT2G104180.E1	22	1455	32010	303	0.947	309	0.212	136	0.093	0.598	0.402	7337	5209	7551	11610	0	0	0	0	0	0	0	0	0	0	0	0	0	303	0
MT3G005100.E2	22	1020	22440	1794	7.995	184	0.18	60	0.059	0.571	0.429	5059	3878	4968	6741	0	0	0	0	0	0	0	0	0	0	0	0	0	1794	0
MT3G008430.E1	22	1587	34914	3954	11.325	374	0.236	205	0.129	0.605	0.395	8835	5169	7050	9906	0	0	0	0	0	0	0	0	0	0	0	0	0	3954	0
MT3G013960.E2	26	561	14586	639	4.381	179	0.319	75	0.134	0.61	0.39	4430	1974	3465	4078	0	0	0	0	0	0	0	0	0	0	0	0	0	639	0
MT3G029530.E3	16	3081	49296	222	0.45	487	0.158	134	0.043	0.601	0.399	14205	8402	11194	15273	0	0	0	0	0	0	0	0	0	0	0	0	0	222	0
MT3G033040.E2	21	1122	23562	3294	13.98	255	0.227	113	0.101	0.621	0.379	6422	3084	4599	6163	0	0	0	0	0	0	0	0	0	0	0	165	0	3129	0
MT3G033520.E2	23	912	20976	645	3.075	175	0.192	100	0.11	0.626	0.374	5271	3194	4416	7450	0	0	0	0	0	0	0	0	0	0	0	0	0	645	0
MT3G034670.E1	18	720	12960	630	4.861	167	0.232	77	0.107	0.637	0.363	3548	1463	3004	4315	0	0	0	0	0	0	0	0	0	0	0	0	0	630	0
MT3G048950.E1	18	630	11340	1350	11.905	177	0.281	101	0.16	0.499	0.501	2302	3318	1688	2682	0	0	0	0	0	0	0	0	0	0	0	0	0	1350	0
MT3G055690.E1	24	792	19008	3717	19.555	251	0.317	135	0.17	0.579	0.421	3964	3185	3242	4900	0	0	0	0	0	0	0	0	0	0	0	0	0	3717	0
MT3G055690.E3	22	720	15840	168	1.061	163	0.226	84	0.117	0.593	0.407	4690	2978	3407	4597	0	0	0	0	0	0	0	0	0	0	0	0	0	168	0
MT3G060660.E3	20	1779	35580	108	0.304	428	0.241	186	0.105	0.572	0.428	12775	6033	9146	7518	0	0	0	0	0	0	0	0	0	0	0	0	0	108	0
MT3G064180.E1	21	1086	22806	330	1.447	212	0.195	121	0.111	0.587	0.413	6370	3830	5463	6813	0	0	0	0	0	0	0	0	0	0	0	0	0	330	0
MT3G069120.E1	16	3099	49584	8079	16.294	730	0.236	223	0.072	0.589	0.411	10279	8094	9026	14100	0	0	0	0	0	0	0	0	0	0	0	0	0	8079	0
MT3G070010.E1	25	645	16125	2034	12.614	230	0.357	101	0.157	0.54	0.46	3384	3770	2712	4204	0	0	0	0	0	0	0	0	0	0	0	0	0	2034	0
MT3G071440.E1	24	996	23904	6327	26.468	305	0.306	127	0.128	0.53	0.47	3571	4001	4251	5754	0	0	0	0	0	0	0	0	0	0	0	0	0	6327	0
MT3G072920.E1	23	900	20700	4518	21.826	277	0.308	118	0.131	0.585	0.415	5939	3897	2809	3522	0	0	0	0	0	0	0	0	0	0	0	0	0	4518	0
MT3G072920.E2	21	654	13734	504	3.67	142	0.217	70	0.107	0.588	0.412	4256	1962	3489	3523	0	0	0	0	0	0	0	0	0	0	0	0	0	504	0
MT3G073360.E5	22	867	19074	975	5.112	232	0.268	86	0.099	0.59	0.41	5918	3736	3691	4754	0	0	0	0	0	0	0	0	0	0	0	0	0	975	0
MT3G076650.E8	23	720	16560	675	4.076	192	0.267	73	0.101	0.575	0.425	4656	3229	3519	4481	0	0	0	0	0	0	0	0	0	0	0	0	0	675	0
MT3G077550.E13	22	1371	30162	3096	10.265	323	0.236	140	0.102	0.594	0.406	7844	4850	6124	8245	0	0	0	0	0	0	0	0	0	0	0	0	0	3096	0
MT3G077620.E1	24	1386	33264	2661	8	506	0.365	265	0.191	0.548	0.452	8817	4946	8867	7973	0	0	0	0	0	0	0	0	0	0	0	0	0	2661	0
MT3G077620.E2	25	987	24675	120	0.486	207	0.21	69	0.07	0.596	0.404	6918	4364	5547	7726	0	0	0	0	0	0	0	0	0	0	0	0	0	120	0
MT3G079310.E3	21	1269	26649	1335	5.01	320	0.252	139	0.11	0.572	0.428	7394	5089	5760	7071	0	0	0	0	0	0	0	0	0	0	0	0	0	1335	0
MT3G079310.E4	26	1257	32682	1167	3.571	366	0.291	167	0.133	0.569	0.431	9758	7064	6529	8164	0	0	0	0	0	0	0	0	0	0	0	0	0	1167	0
MT3G082870.E3	22	759	16698	9	0.054	149	0.196	44	0.058	0.607	0.393	5221	2791	3761	4916	0	0	0	0	0	0	0	0	0	0	0	0	0	9	0
MT3G083500.E17	20	1374	27480	177	0.644	238	0.173	101	0.074	0.572	0.428	7613	5588	6100	8002	0	0	0	0	0	0	0	0	0	0	0	0	0	177	0
MT3G083500.E23	22	1065	23430	0	0	154	0.145	53	0.05	0.554	0.446	5727	4508	5933	7262	0	0	0	0	0	0	0	0	0	0	0	0	0	0	0
MT3G083500.E25	23	570	13110	0	0	88	0.154	38	0.067	0.534	0.466	3277	3387	2718	3728	0	0	0	0	0	0	0	0	0	0	0	0	0	0	0
MT3G083600.E1	22	2865	63030	2619	4.155	873	0.305	364	0.127	0.578	0.422	18176	10595	14906	16734	0	0	0	0	0	0	0	0	0	0	0	0	0	2619	0
MT3G084020.E2	24	882	21168	720	3.401	285	0.323	115	0.13	0.58	0.42	6219	3790	4807	5632	0	0	0	0	0	0	0	0	0	0	0	0	0	720	0
MT3G086150.E4	17	2868	48756	1182	2.424	655	0.228	253	0.088	0.609	0.391	16296	7368	11217	12693	0	0	0	0	0	0	0	0	0	0	0	0	0	1182	0
MT3G086150.E5	22	786	17292	150	0.867	203	0.258	69	0.088	0.626	0.374	6131	2566	3852	4593	0	0	0	0	0	0	0	0	0	0	0	0	0	150	0
MT3G086150.E6	23	642	14766	2517	17.046	205	0.319	126	0.196	0.627	0.373	4317	2003	2497	3432	0	0	0	0	0	0	0	0	0	0	0	0	0	2517	0
MT3G086350.E12	25	720	18000	3006	16.7	209	0.29	96	0.133	0.573	0.427	4950	2287	4112	3645	0	0	0	0	0	0	0	0	0	0	0	0	0	3006	0
MT3G087120.E1	23	1254	28842	3759	13.033	475	0.379	228	0.182	0.533	0.467	7090	6101	5620	6272	0	0	0	0	0	0	0	0	0	0	0	0	0	3759	0
MT3G088590.E1	26	510	13260	432	3.258	194	0.38	99	0.194	0.507	0.493	3214	2499	3828	3287	0	0	0	0	0	0	0	0	0	0	0	0	0	432	0
MT3G089880.E1	22	1593	35046	1725	4.922	508	0.319	228	0.143	0.582	0.418	9398	4536	9401	9986	0	0	0	0	0	0	0	0	0	0	0	228	0	1497	0
MT3G090900.E1	21	777	16317	1434	8.788	215	0.277	81	0.104	0.617	0.383	5530	2330	3364	3653	0	0	0	0	0	0	0	0	0	0	0	0	0	1434	0
MT3G091290.E15	23	645	14835	549	3.701	141	0.219	74	0.115	0.59	0.41	4265	2740	3128	4153	0	0	0	0	0	0	0	0	0	0	0	0	0	549	0
MT3G091650.E1	21	1194	25074	732	2.919	274	0.229	133	0.111	0.624	0.376	8812	2905	6238	6387	0	0	0	0	0	0	0	0	0	0	0	0	0	732	0
MT3G091650.E2	20	921	18420	120	0.651	220	0.239	98	0.106	0.618	0.382	6628	3018	3973	4681	0	0	0	0	0	0	0	0	0	0	0	0	0	120	0
MT3G092810.E1	26	909	23634	822	3.478	226	0.249	115	0.127	0.498	0.502	5437	6642	4813	5920	0	0	0	0	0	0	0	0	0	0	0	0	0	822	0
MT3G094760.E4	18	735	13230	615	4.649	189	0.257	84	0.114	0.624	0.376	4135	2193	2550	3737	0	0	0	0	0	0	0	0	0	0	0	0	0	615	0
MT3G094760.E6	23	687	15801	3390	21.454	198	0.288	102	0.148	0.598	0.402	2760	2237	2743	4662	0	0	0	0	0	0	0	0	0	0	0	0	0	3390	0
MT3G095480.E1	18	717	12906	2181	16.899	153	0.213	94	0.131	0.597	0.403	2950	2322	2012	3441	0	0	0	0	0	0	0	0	0	0	0	0	0	2181	0
MT3G095660.E1	24	876	21024	2058	9.789	240	0.274	111	0.127	0.559	0.441	4914	3323	5039	5690	0	0	0	0	0	0	0	0	0	0	0	0	0	2058	0
MT3G099000.E2	23	552	12696	162	1.276	179	0.324	110	0.199	0.533	0.467	3506	2187	3665	3176	0	0	0	0	0	0	0	0	0	0	0	0	0	162	0
MT3G099000.E3	23	489	11247	450	4.001	140	0.286	53	0.108	0.595	0.405	3519	1966	2393	2919	0	0	0	0	0	0	0	0	0	0	0	0	0	450	0
MT3G099370.E1	16	726	11616	3762	32.386	99	0.136	28	0.039	0.605	0.395	2510	1405	1730	2209	0	0	0	0	0	0	0	0	0	0	0	312	0	3450	0
MT3G099370.E4	21	573	12033	87	0.723	88	0.154	31	0.054	0.628	0.372	3919	1762	2682	3583	0	0	0	0	0	0	0	0	0	0	0	0	0	87	0
MT3G100600.E2	20	1806	36120	4269	11.819	488	0.27	185	0.102	0.599	0.401	9909	6244	6516	9167	0	0	0	0	0	0	0	0	0	0	0	0	0	4269	0
MT3G105190.E1	26	729	18954	1122	5.92	254	0.348	129	0.177	0.5	0.5	4237	4444	4442	4667	0	0	0	0	0	0	0	0	0	0	0	0	0	1122	0
MT3G105820.E3	19	1116	21204	168	0.792	215	0.193	87	0.078	0.573	0.427	6348	4133	4846	5709	0	0	0	0	0	0	0	0	0	0	0	0	0	168	0
MT3G107880.E4	22	564	12408	21	0.169	98	0.174	51	0.09	0.548	0.452	3509	2075	3522	3281	0	0	0	0	0	0	0	0	0	0	0	0	0	21	0
MT3G109120.E3	24	594	14256	261	1.831	150	0.253	72	0.121	0.589	0.411	4318	2487	3262	3928	0	0	0	0	0	0	0	0	0	0	0	0	0	261	0
MT3G109360.E1	25	762	19050	231	1.213	194	0.255	90	0.118	0.569	0.431	5381	4067	4048	5323	0	0	0	0	0	0	0	0	0	0	0	0	0	231	0
MT3G110650.E1	24	900	21600	4806	22.25	237	0.263	108	0.12	0.581	0.419	5272	2300	4735	4484	0	0	0	0	0	0	0	0	0	0	0	0	0	4806	0
MT3G114530.E2	19	510	9690	504	5.201	92	0.18	47	0.092	0.626	0.374	2929	1435	2001	2821	0	0	0	0	0	0	0	0	0	0	0	0	0	504	0
MT3G114530.E3	22	630	13860	138	0.996	155	0.246	82	0.13	0.6	0.4	4360	2409	3078	3875	0	0	0	0	0	0	0	0	0	0	0	0	0	138	0
MT3G114700.E1	20	1593	31860	3390	10.64	415	0.261	200	0.126	0.581	0.419	7912	5651	6260	8647	0	0	0	0	0	0	0	0	0	0	0	1104	0	2286	0
MT3G115950.E10	22	933	20526	672	3.274	223	0.239	87	0.093	0.551	0.449	6004	4485	4431	4934	0	0	0	0	0	0	0	0	0	0	0	0	0	672	0
MT3G115980.E3	19	633	12027	21	0.175	137	0.216	54	0.085	0.6	0.4	3610	2449	2358	3589	0	0	0	0	0	0	0	0	0	0	0	0	0	21	0
MT3G117760.E2	25	534	13350	1590	11.91	138	0.258	57	0.107	0.535	0.465	3381	3207	2260	2912	0	0	0	0	0	0	0	0	0	0	0	0	0	1590	0
MT3G118250.E1	24	825	19800	1281	6.47	206	0.25	100	0.121	0.518	0.482	5138	4730	4192	4459	0	0	0	0	0	0	0	0	0	0	0	0	0	1281	0
MT3G118350.E1	23	549	12627	66	0.523	132	0.24	71	0.129	0.406	0.594	3781	2240	5215	1325	0	0	0	0	0	0	0	0	0	0	0	0	0	66	0
MT3G118430.E1	26	777	20202	3186	15.771	244	0.314	148	0.19	0.483	0.517	4337	3546	5260	3873	0	0	0	0	0	0	0	0	0	0	0	0	0	3186	0
MT4G007080.E1	17	699	11883	984	8.281	157	0.225	80	0.114	0.631	0.369	3313	1993	2019	3562	0	0	0	0	0	0	0	0	0	0	0	0	0	984	0
MT4G012920.E4	20	1221	24420	234	0.958	259	0.212	85	0.07	0.587	0.413	7840	4554	5443	6349	0	0	0	0	0	0	0	0	0	0	0	0	0	234	0
MT4G021220.E1	18	1446	26028	1923	7.388	380	0.263	150	0.104	0.621	0.379	6824	3251	5915	8115	0	0	0	0	0	0	0	0	0	0	0	0	0	1923	0
MT4G026450.E4	44	552	24288	807	3.323	172	0.312	119	0.216	0.605	0.395	6704	3854	5416	7507	0	0	0	0	0	0	0	0	0	0	0	0	0	807	0
MT4G031160.E1	21	1920	40320	9648	23.929	501	0.261	193	0.101	0.597	0.403	7438	4217	8215	10802	0	0	0	0	0	0	0	0	0	0	0	0	0	9648	0
MT4G035180.E2	19	1710	32490	2460	7.572	410	0.24	197	0.115	0.641	0.359	9912	4650	6107	9361	0	0	0	0	0	0	0	0	0	0	0	0	0	2460	0
MT4G049500.E3	23	1179	27117	816	3.009	372	0.316	169	0.143	0.576	0.424	8644	4429	6711	6517	0	0	0	0	0	0	0	0	0	0	0	0	0	816	0
MT4G059550.E1	27	621	16767	1773	10.574	229	0.369	123	0.198	0.458	0.542	4148	4137	3992	2717	0	0	0	0	0	0	0	0	0	0	0	0	0	1773	0
MT4G060500.E3	26	918	23868	1179	4.94	257	0.28	132	0.144	0.552	0.448	5750	4965	5195	6779	0	0	0	0	0	0	0	0	0	0	0	0	0	1179	0
MT4G060570.E1	19	1335	25365	1458	5.748	318	0.238	131	0.098	0.638	0.362	7484	4010	4656	7757	0	0	0	0	0	0	0	0	0	0	0	72	0	1386	0
MT4G064770.E1	19	1755	33345	1278	3.833	475	0.271	206	0.117	0.558	0.442	8373	6183	8000	9511	0	0	0	0	0	0	0	0	0	0	0	0	0	1278	0
MT4G068120.E4	22	921	20262	1041	5.138	210	0.228	75	0.081	0.55	0.45	5139	3998	4654	5430	0	0	0	0	0	0	0	0	0	0	0	0	0	1041	0
MT4G068120.E5	20	1293	25860	678	2.622	333	0.258	125	0.097	0.554	0.446	6848	6495	4729	7110	0	0	0	0	0	0	0	0	0	0	0	0	0	678	0
MT4G068360.E1	20	1872	37440	13650	36.458	349	0.186	139	0.074	0.59	0.41	6783	5396	4373	7235	0	0	0	0	0	0	0	0	0	0	0	4860	0	8790	0
MT4G070060.E1	19	681	12939	1158	8.95	186	0.273	81	0.119	0.59	0.41	3566	2766	2064	3385	0	0	0	0	0	0	0	0	0	0	0	0	0	1158	0
MT4G072990.E2	22	729	16038	540	3.367	213	0.292	81	0.111	0.607	0.393	4785	2771	3321	4621	0	0	0	0	0	0	0	0	0	0	0	0	0	540	0
MT4G074460.E1	21	1488	31248	1725	5.52	328	0.22	160	0.108	0.571	0.429	7205	6877	5804	9637	0	0	0	0	0	0	0	0	0	0	0	0	0	1725	0
MT4G074460.E3	25	1443	36075	69	0.191	361	0.25	147	0.102	0.571	0.429	10168	7986	7471	10381	0	0	0	0	0	0	0	0	0	0	0	0	0	69	0
MT4G074580.E1	31	546	16926	642	3.793	179	0.328	77	0.141	0.599	0.401	4976	2762	3776	4770	0	0	0	0	0	0	0	0	0	0	0	0	0	642	0
MT4G074610.E1	19	669	12711	996	7.836	169	0.253	68	0.102	0.616	0.384	3576	2365	2131	3643	0	0	0	0	0	0	0	0	0	0	0	0	0	996	0
MT4G074610.E4	20	1326	26520	546	2.059	322	0.243	117	0.088	0.616	0.384	8305	4624	5358	7687	0	0	0	0	0	0	0	0	0	0	0	0	0	546	0
MT4G074610.E7	25	672	16800	753	4.482	225	0.335	101	0.15	0.575	0.425	4562	2929	3897	4659	0	0	0	0	0	0	0	0	0	0	0	0	0	753	0
MT4G076080.E1	13	729	9477	3870	40.836	106	0.145	35	0.048	0.548	0.452	1476	1236	1309	1586	0	0	0	0	0	0	0	0	0	0	0	204	0	3666	0
MT4G079320.E2	22	1158	25476	612	2.402	219	0.189	116	0.1	0.559	0.441	6264	5009	5942	7649	0	0	0	0	0	0	0	0	0	0	0	0	0	612	0
MT4G080100.E1	22	612	13464	1551	11.52	157	0.257	87	0.142	0.548	0.452	3040	3066	2323	3484	0	0	0	0	0	0	0	0	0	0	0	0	0	1551	0
MT4G080100.E2	24	729	17496	219	1.252	173	0.237	100	0.137	0.6	0.4	5596	2269	4638	4774	0	0	0	0	0	0	0	0	0	0	0	0	0	219	0
MT4G080110.E4	21	501	10521	159	1.511	111	0.222	48	0.096	0.578	0.422	2843	2154	2219	3146	0	0	0	0	0	0	0	0	0	0	0	99	0	60	0
MT4G080110.E5	21	1542	32382	24	0.074	318	0.206	109	0.071	0.59	0.41	9688	5657	7603	9410	0	0	0	0	0	0	0	0	0	0	0	0	0	24	0
MT4G080120.E1	25	624	15600	1593	10.212	188	0.301	102	0.163	0.476	0.524	3738	4329	3011	2929	0	0	0	0	0	0	0	0	0	0	0	0	0	1593	0
MT4G080580.E1	24	939	22536	702	3.115	248	0.264	119	0.127	0.58	0.42	6095	4444	4714	6581	0	0	0	0	0	0	0	0	0	0	0	0	0	702	0
MT4G080580.E5	22	1098	24156	3210	13.289	256	0.233	86	0.078	0.586	0.414	5764	3791	4883	6505	0	0	0	0	0	0	0	0	0	0	0	0	0	3210	0
MT4G083460.E4	21	726	15246	114	0.748	174	0.24	70	0.096	0.607	0.393	4606	2486	3457	4583	0	0	0	0	0	0	0	0	0	0	0	0	0	114	0
MT4G084060.E1	23	1101	25323	2256	8.909	294	0.267	156	0.142	0.543	0.457	5673	6168	4361	6865	0	0	0	0	0	0	0	0	0	0	0	0	0	2256	0
MT4G084270.E1	26	630	16380	1728	10.549	177	0.281	83	0.132	0.579	0.421	4103	2662	3501	4386	0	0	0	0	0	0	0	0	0	0	0	0	0	1728	0
MT4G084270.E3	23	519	11937	312	2.614	103	0.198	59	0.114	0.593	0.407	3630	2049	2682	3264	0	0	0	0	0	0	0	0	0	0	0	0	0	312	0
MT4G085810.E2	24	546	13104	150	1.145	132	0.242	51	0.093	0.588	0.412	3602	2622	2715	4015	0	0	0	0	0	0	0	0	0	0	0	0	0	150	0
MT4G085810.E9	22	546	12012	96	0.799	94	0.172	37	0.068	0.597	0.403	4026	2049	2758	3083	0	0	0	0	0	0	0	0	0	0	0	0	0	96	0
MT4G085820.E1	24	489	11736	63	0.537	102	0.209	40	0.082	0.576	0.424	3160	2464	2489	3560	0	0	0	0	0	0	0	0	0	0	0	0	0	63	0
MT4G085820.E3	24	897	21528	510	2.369	300	0.334	117	0.13	0.554	0.446	6403	3537	5836	5242	0	0	0	0	0	0	0	0	0	0	0	0	0	510	0
MT4G086270.E1	26	1941	50466	4914	9.737	582	0.3	285	0.147	0.573	0.427	13669	10929	8503	12451	0	0	0	0	0	0	0	0	0	0	0	0	0	4914	0
MT4G086290.E20	18	810	14580	582	3.992	189	0.233	62	0.077	0.628	0.372	5057	1910	3288	3743	0	0	0	0	0	0	0	0	0	0	0	0	0	582	0
MT4G086290.E21	40	600	24000	1305	5.438	219	0.365	126	0.21	0.588	0.412	7037	4041	5315	6302	0	0	0	0	0	0	0	0	0	0	0	0	0	1305	0
MT4G087530.E2	23	594	13662	333	2.437	131	0.221	71	0.12	0.561	0.439	3430	2430	3429	4040	0	0	0	0	0	0	0	0	0	0	0	0	0	333	0
MT4G087530.E4	23	1224	28152	132	0.469	169	0.138	59	0.048	0.602	0.398	8922	5210	5949	7939	0	0	0	0	0	0	0	0	0	0	0	0	0	132	0
MT4G087530.E9	24	819	19656	294	1.496	182	0.222	65	0.079	0.566	0.434	5428	3713	4698	5523	0	0	0	0	0	0	0	0	0	0	0	0	0	294	0
MT4G092830.E1	23	612	14076	1635	11.616	162	0.265	67	0.109	0.582	0.418	3038	2957	2241	4205	0	0	0	0	0	0	0	0	0	0	0	0	0	1635	0
MT4G093870.E1	19	3801	72219	93	0.129	589	0.155	177	0.047	0.573	0.427	20781	12472	18322	20551	0	0	0	0	0	0	0	0	0	0	0	0	0	93	0
MT4G097120.E1	22	636	13992	912	6.518	216	0.34	109	0.171	0.582	0.418	4752	2609	2856	2863	0	0	0	0	0	0	0	0	0	0	0	0	0	912	0
MT4G097120.E9	14	987	13818	3252	23.535	255	0.258	113	0.114	0.61	0.39	3386	1603	2495	3079	0	0	0	0	0	0	0	0	0	0	0	0	0	3252	0
MT4G098660.E1	17	2193	37281	1872	5.021	513	0.234	228	0.104	0.593	0.407	10611	6244	8181	10373	0	0	0	0	0	0	0	0	0	0	0	0	0	1872	0
MT4G101750.E2	18	1413	25434	24	0.094	228	0.161	106	0.075	0.571	0.429	8044	4627	6280	6459	0	0	0	0	0	0	0	0	0	0	0	0	0	24	0
MT4G101750.E3	25	510	12750	0	0	91	0.178	41	0.08	0.547	0.453	3866	2161	3609	3114	0	0	0	0	0	0	0	0	0	0	0	0	0	0	0
MT4G104240.E1	17	654	11118	468	4.209	148	0.226	67	0.102	0.613	0.387	2962	2218	1901	3569	0	0	0	0	0	0	0	0	0	0	0	0	0	468	0
MT4G104240.E2	19	504	9576	288	3.008	99	0.196	51	0.101	0.629	0.371	3021	1695	1750	2822	0	0	0	0	0	0	0	0	0	0	0	0	0	288	0
MT4G113140.E2	21	618	12978	1302	10.032	145	0.235	73	0.118	0.6	0.4	4650	2289	2382	2355	0	0	0	0	0	0	0	0	0	0	0	0	0	1302	0
MT4G113710.E1	18	1389	25002	2583	10.331	255	0.184	117	0.084	0.641	0.359	7241	2842	5216	7120	0	0	0	0	0	0	0	0	0	0	0	333	0	2250	0
MT4G116570.E4	24	942	22608	564	2.495	295	0.313	120	0.127	0.576	0.424	6705	3982	5357	6000	0	0	0	0	0	0	0	0	0	0	0	0	0	564	0
MT4G116570.E9	26	843	21918	1917	8.746	209	0.248	95	0.113	0.569	0.431	6546	3201	5412	4842	0	0	0	0	0	0	0	0	0	0	0	0	0	1917	0
MT4G120740.E5	25	546	13650	108	0.791	129	0.236	55	0.101	0.588	0.412	3795	2494	3079	4174	0	0	0	0	0	0	0	0	0	0	0	0	0	108	0
MT4G122060.E1	26	552	14352	654	4.557	187	0.339	89	0.161	0.547	0.453	3973	3597	2603	3525	0	0	0	0	0	0	0	0	0	0	0	0	0	654	0
MT4G123860.E2	24	1383	33192	5166	15.564	318	0.23	128	0.093	0.604	0.396	8720	4760	6333	8210	0	0	0	0	0	0	0	0	0	0	0	0	0	5166	0
MT4G123930.E2	24	933	22392	300	1.34	208	0.223	105	0.113	0.582	0.418	6537	3645	5588	6322	0	0	0	0	0	0	0	0	0	0	0	0	0	300	0
MT4G124080.E2	22	723	15906	1992	12.524	205	0.284	81	0.112	0.599	0.401	4325	1901	3669	4019	0	0	0	0	0	0	0	0	0	0	0	0	0	1992	0
MT4G126950.E1	24	555	13320	2445	18.356	183	0.33	97	0.175	0.524	0.476	2463	3693	1493	3226	0	0	0	0	0	0	0	0	0	0	0	0	0	2445	0
MT4G127350.E1	17	1155	19635	4248	21.635	334	0.289	146	0.126	0.537	0.463	4478	3740	3399	3770	0	0	0	0	0	0	0	0	0	0	0	117	0	4131	0
MT4G128210.E1	23	1896	43608	651	1.493	459	0.242	254	0.134	0.521	0.479	10817	9435	11131	11574	0	0	0	0	0	0	0	0	0	0	0	0	0	651	0
MT4G128620.E1	25	678	16950	870	5.133	238	0.351	127	0.187	0.457	0.543	3012	5088	3646	4334	0	0	0	0	0	0	0	0	0	0	0	0	0	870	0
MT4G130280.E1	27	654	17658	342	1.937	167	0.255	80	0.122	0.524	0.476	3972	4181	4065	5098	0	0	0	0	0	0	0	0	0	0	0	0	0	342	0
MT4G130920.E1	20	2859	57180	5289	9.25	672	0.235	236	0.083	0.616	0.384	14993	9475	10424	16987	0	0	0	0	0	0	0	0	0	0	0	0	0	5289	0
MT4G131190.E1	23	1158	26634	1827	6.86	330	0.285	172	0.149	0.553	0.447	6993	4763	6338	6713	0	0	0	0	0	0	0	0	0	0	0	0	0	1827	0
MT4G131300.E1	19	2061	39159	12753	32.567	262	0.127	68	0.033	0.586	0.414	6952	4074	6909	8471	0	0	0	0	0	0	0	0	0	0	0	288	0	12465	0
MT4G131330.E1	24	702	16848	336	1.994	154	0.219	68	0.097	0.559	0.441	4430	3413	3876	4793	0	0	0	0	0	0	0	0	0	0	0	0	0	336	0
MT4G132120.E1	23	750	17250	582	3.374	213	0.284	123	0.164	0.571	0.429	4551	4189	2971	4957	0	0	0	0	0	0	0	0	0	0	0	0	0	582	0
MT4G132120.E3	20	1203	24060	180	0.748	290	0.241	102	0.085	0.605	0.395	7367	4107	5333	7073	0	0	0	0	0	0	0	0	0	0	0	0	0	180	0
MT4G132910.E1	19	1494	28386	1947	6.859	363	0.243	149	0.1	0.575	0.425	6503	5190	6052	8694	0	0	0	0	0	0	0	0	0	0	0	0	0	1947	0
MT5G006390.E2	23	567	13041	126	0.966	170	0.3	60	0.106	0.559	0.441	3318	2199	3493	3905	0	0	0	0	0	0	0	0	0	0	0	0	0	126	0
MT5G006960.E1	24	1020	24480	708	2.892	273	0.268	190	0.186	0.553	0.447	6740	5339	5287	6406	0	0	0	0	0	0	0	0	0	0	0	0	0	708	0
MT5G008060.E1	21	984	20664	9	0.044	187	0.19	65	0.066	0.546	0.454	5069	4930	4443	6213	0	0	0	0	0	0	0	0	0	0	0	0	0	9	0
MT5G008060.E2	23	549	12627	0	0	123	0.224	45	0.082	0.573	0.427	3315	2748	2644	3920	0	0	0	0	0	0	0	0	0	0	0	0	0	0	0
MT5G008300.E1	17	3645	61965	7755	12.515	791	0.217	280	0.077	0.612	0.388	16965	8666	12418	16161	0	0	0	0	0	0	0	0	0	0	0	2004	0	5751	0
MT5G008300.E4	20	930	18600	4866	26.161	275	0.296	64	0.069	0.592	0.408	4535	2497	3072	3609	0	0	0	0	0	0	0	0	0	0	0	0	0	4866	0
MT5G009240.E4	25	675	16875	273	1.618	193	0.286	94	0.139	0.575	0.425	5086	2839	4224	4453	0	0	0	0	0	0	0	0	0	0	0	0	0	273	0
MT5G011540.E1	24	1602	38448	1521	3.956	440	0.275	212	0.132	0.581	0.419	9144	7127	8332	12321	0	0	0	0	0	0	0	0	0	0	0	0	0	1521	0
MT5G012060.E2	23	912	20976	78	0.372	169	0.185	71	0.078	0.525	0.475	5526	4695	5234	5443	0	0	0	0	0	0	0	0	0	0	0	0	0	78	0
MT5G013820.E1	27	510	13770	312	2.266	134	0.263	82	0.161	0.503	0.497	3348	3058	3635	3417	0	0	0	0	0	0	0	0	0	0	0	0	0	312	0
MT5G014820.E1	24	1473	35352	2226	6.297	335	0.227	209	0.142	0.556	0.444	8798	5735	8983	9610	0	0	0	0	0	0	0	0	0	0	0	0	0	2226	0
MT5G015170.E5	26	660	17160	204	1.189	236	0.358	135	0.205	0.53	0.47	5264	3192	4772	3728	0	0	0	0	0	0	0	0	0	0	0	0	0	204	0
MT5G015740.E2	26	600	15600	651	4.173	166	0.277	88	0.147	0.592	0.408	5005	2491	3607	3846	0	0	0	0	0	0	0	0	0	0	0	0	0	651	0
MT5G017820.E8	18	552	9936	657	6.612	179	0.324	68	0.123	0.601	0.399	3316	1825	1872	2266	0	0	0	0	0	0	0	0	0	0	0	0	0	657	0
MT5G020440.E1	21	600	12600	2388	18.952	150	0.25	73	0.122	0.556	0.444	3343	2324	2210	2335	0	0	0	0	0	0	0	0	0	0	0	0	0	2388	0
MT5G020630.E1	24	555	13320	1272	9.55	188	0.339	105	0.189	0.505	0.495	2891	2315	3644	3195	0	0	0	0	0	0	0	0	0	0	0	0	0	1272	0
MT5G020630.E3	24	534	12816	546	4.26	189	0.354	78	0.146	0.549	0.451	3027	2171	3342	3685	0	0	0	0	0	0	0	0	0	0	0	0	0	546	0
MT5G021230.E3	22	1062	23364	129	0.552	198	0.186	90	0.085	0.598	0.402	6807	3531	5814	7083	0	0	0	0	0	0	0	0	0	0	0	0	0	129	0
MT5G021230.E7	21	501	10521	144	1.369	102	0.204	50	0.1	0.599	0.401	3422	1656	2507	2792	0	0	0	0	0	0	0	0	0	0	0	0	0	144	0
MT5G023040.E1	18	1506	27108	2907	10.724	290	0.193	104	0.069	0.586	0.414	7124	3800	6223	7054	0	0	0	0	0	0	0	0	0	0	0	9	0	2898	0
MT5G023770.E1	22	546	12012	1686	14.036	113	0.207	42	0.077	0.607	0.393	3620	1539	2522	2645	0	0	0	0	0	0	0	0	0	0	0	0	0	1686	0
MT5G024250.E12	18	1569	28242	2019	7.149	419	0.267	137	0.087	0.615	0.385	8389	4465	5628	7741	0	0	0	0	0	0	0	0	0	0	0	0	0	2019	0
MT5G025410.E11	26	516	13416	3	0.022	110	0.213	47	0.091	0.562	0.438	3868	2739	3133	3673	0	0	0	0	0	0	0	0	0	0	0	0	0	3	0
MT5G026580.E1	24	1377	33048	4296	12.999	426	0.309	218	0.158	0.536	0.464	7437	7612	5711	7977	0	0	0	0	0	0	0	0	0	0	0	0	0	4296	0
MT5G026640.E8	19	648	12312	210	1.706	128	0.198	53	0.082	0.607	0.393	3574	1987	2769	3772	0	0	0	0	0	0	0	0	0	0	0	0	0	210	0
MT5G026680.E1	24	726	17424	2316	13.292	175	0.241	98	0.135	0.523	0.477	4107	2673	4515	3813	0	0	0	0	0	0	0	0	0	0	0	0	0	2316	0
MT5G026800.E2	25	666	16650	345	2.072	197	0.296	91	0.137	0.557	0.443	5447	2963	4264	3631	0	0	0	0	0	0	0	0	0	0	0	0	0	345	0
MT5G027000.E1	18	630	11340	2532	22.328	161	0.256	39	0.062	0.581	0.419	2720	1341	2346	2401	0	0	0	0	0	0	0	0	0	0	0	0	0	2532	0
MT5G027010.E2	16	711	11376	2886	25.369	156	0.219	57	0.08	0.615	0.385	2689	1325	1940	2536	0	0	0	0	0	0	0	0	0	0	0	0	0	2886	0
MT5G027460.E2	22	1521	33462	3375	10.086	315	0.207	167	0.11	0.595	0.405	7063	5342	6821	10852	0	0	0	0	0	0	0	0	0	0	0	51	0	3324	0
MT5G027840.E1	25	504	12600	837	6.643	163	0.323	73	0.145	0.542	0.458	4386	2353	3034	1990	0	0	0	0	0	0	0	0	0	0	0	0	0	837	0
MT5G028020.E3	25	828	20700	504	2.435	185	0.223	78	0.094	0.596	0.404	6253	3518	4635	5790	0	0	0	0	0	0	0	0	0	0	0	0	0	504	0
MT5G029900.E1	24	861	20664	3708	17.944	231	0.268	107	0.124	0.573	0.427	6127	2675	4564	3590	0	0	0	0	0	0	0	0	0	0	0	0	0	3708	0
MT5G030530.E5	43	513	22059	1419	6.433	165	0.322	126	0.246	0.562	0.438	5747	3458	5591	5844	0	0	0	0	0	0	0	0	0	0	0	0	0	1419	0
MT5G031750.E2	26	798	20748	1725	8.314	212	0.266	101	0.127	0.599	0.401	5573	2057	5565	5828	0	0	0	0	0	0	0	0	0	0	0	0	0	1725	0
MT5G032210.E15	21	1014	21294	738	3.466	273	0.269	70	0.069	0.618	0.382	5711	3944	3903	6998	0	0	0	0	0	0	0	0	0	0	0	0	0	738	0
MT5G037410.E1	27	1965	53055	4167	7.854	604	0.307	327	0.166	0.534	0.466	12417	13631	9171	13669	0	0	0	0	0	0	0	0	0	0	0	0	0	4167	0
MT5G038970.E1	24	753	18072	3903	21.597	208	0.276	121	0.161	0.551	0.449	3925	4147	2212	3882	0	0	0	0	0	0	0	0	0	0	0	0	0	3903	0
MT5G043620.E2	25	603	15075	537	3.562	182	0.302	79	0.131	0.578	0.422	3670	2806	3325	4737	0	0	0	0	0	0	0	0	0	0	0	0	0	537	0
MT5G044120.E1	18	1500	27000	786	2.911	364	0.243	170	0.113	0.594	0.406	7631	4004	6641	7938	0	0	0	0	0	0	0	0	0	0	0	0	0	786	0
MT5G044260.E1	12	1860	22320	3999	17.917	409	0.22	116	0.062	0.624	0.376	5318	2462	4427	6114	0	0	0	0	0	0	0	0	0	0	0	0	0	3999	0
MT5G044270.E1	19	783	14877	2754	18.512	200	0.255	109	0.139	0.58	0.42	3325	3121	1986	3691	0	0	0	0	0	0	0	0	0	0	0	0	0	2754	0
MT5G044990.E3	26	648	16848	231	1.371	150	0.231	60	0.093	0.583	0.417	4996	2236	4694	4691	0	0	0	0	0	0	0	0	0	0	0	0	0	231	0
MT5G045190.E1	25	843	21075	1017	4.826	286	0.339	135	0.16	0.451	0.549	5109	5031	5991	3927	0	0	0	0	0	0	0	0	0	0	0	0	0	1017	0
MT5G045490.E1	18	897	16146	1905	11.799	237	0.264	109	0.122	0.6	0.4	4211	2855	2848	4327	0	0	0	0	0	0	0	0	0	0	0	0	0	1905	0
MT5G045490.E2	17	1287	21879	102	0.466	285	0.221	111	0.086	0.6	0.4	7215	3455	5246	5861	0	0	0	0	0	0	0	0	0	0	0	84	0	18	0
MT5G053260.E9	25	528	13200	216	1.636	131	0.248	46	0.087	0.61	0.39	4922	2013	3057	2992	0	0	0	0	0	0	0	0	0	0	0	0	0	216	0
MT5G053610.E2	26	1071	27846	258	0.927	285	0.266	154	0.144	0.485	0.515	6090	7466	6746	7286	0	0	0	0	0	0	0	0	0	0	0	0	0	258	0
MT5G055940.E1	21	648	13608	333	2.447	102	0.157	49	0.076	0.598	0.402	3852	2754	2586	4083	0	0	0	0	0	0	0	0	0	0	0	0	0	333	0
MT5G058430.E1	22	924	20328	1986	9.77	287	0.311	151	0.163	0.503	0.497	4226	5291	3832	4993	0	0	0	0	0	0	0	0	0	0	0	0	0	1986	0
MT5G067470.E1	28	687	19236	4881	25.374	144	0.21	104	0.151	0.553	0.447	2979	2986	3426	4964	0	0	0	0	0	0	0	0	0	0	0	0	0	4881	0
MT5G067470.E2	24	738	17712	48	0.271	134	0.182	53	0.072	0.573	0.427	4212	3301	4243	5908	0	0	0	0	0	0	0	0	0	0	0	0	0	48	0
MT5G068860.E1	20	1911	38220	6507	17.025	510	0.267	262	0.137	0.597	0.403	9134	5436	7292	9830	0	0	0	0	0	0	0	0	0	0	0	15	0	6492	0
MT5G069410.E1	20	1710	34200	453	1.325	300	0.175	154	0.09	0.599	0.401	9801	4912	8626	10408	0	0	0	0	0	0	0	0	0	0	0	0	0	453	0
MT5G070100.E4	22	651	14322	474	3.31	188	0.289	58	0.089	0.594	0.406	5839	1838	3790	2381	0	0	0	0	0	0	0	0	0	0	0	0	0	474	0
MT5G071990.E1	25	723	18075	1332	7.369	196	0.271	112	0.155	0.517	0.483	3771	3624	4459	4889	0	0	0	0	0	0	0	0	0	0	0	0	0	1332	0
MT5G076640.E8	24	630	15120	1263	8.353	194	0.308	77	0.122	0.625	0.375	4247	2567	2609	4434	0	0	0	0	0	0	0	0	0	0	0	0	0	1263	0
MT5G077540.E1	24	663	15912	204	1.282	138	0.208	52	0.078	0.591	0.409	3696	3272	3152	5588	0	0	0	0	0	0	0	0	0	0	0	0	0	204	0
MT5G079550.E2	24	852	20448	255	1.247	188	0.221	91	0.107	0.599	0.401	6480	4232	3859	5622	0	0	0	0	0	0	0	0	0	0	0	0	0	255	0
MT5G079920.E4	22	615	13530	114	0.843	105	0.171	35	0.057	0.604	0.396	3745	2337	2978	4356	0	0	0	0	0	0	0	0	0	0	0	0	0	114	0
MT5G079920.E9	24	972	23328	336	1.44	222	0.228	65	0.067	0.591	0.409	7026	4353	5060	6553	0	0	0	0	0	0	0	0	0	0	0	0	0	336	0
MT5G080700.E1	22	1965	43230	2604	6.024	431	0.219	197	0.1	0.59	0.41	12974	5942	10728	10979	0	0	0	0	0	0	0	0	0	0	0	0	0	2604	0
MT5G080780.E10	20	909	18180	4563	25.099	215	0.237	81	0.089	0.585	0.415	4064	2536	3094	3917	0	0	0	0	0	0	0	0	0	0	0	0	0	4563	0
MT5G082850.E1	26	915	23790	2730	11.475	330	0.361	172	0.188	0.521	0.479	4625	5640	4444	6351	0	0	0	0	0	0	0	0	0	0	0	0	0	2730	0
MT5G086350.E2	22	1299	28578	270	0.945	247	0.19	100	0.077	0.593	0.407	8639	5261	6262	8146	0	0	0	0	0	0	0	0	0	0	0	0	0	270	0
MT5G087680.E1	20	1995	39900	5457	13.677	623	0.312	301	0.151	0.566	0.434	9187	5929	9005	10322	0	0	0	0	0	0	0	0	0	0	0	0	0	5457	0
MT5G089190.E8	23	903	20769	2097	10.097	270	0.299	106	0.117	0.606	0.394	6119	3487	3853	5213	0	0	0	0	0	0	0	0	0	0	0	0	0	2097	0
MT5G090430.E12	20	1005	20100	39	0.194	188	0.187	54	0.054	0.602	0.398	6258	3703	4273	5827	0	0	0	0	0	0	0	0	0	0	0	0	0	39	0
MT5G090430.E13	22	1092	24024	156	0.649	209	0.191	91	0.083	0.586	0.414	6750	4319	5572	7227	0	0	0	0	0	0	0	0	0	0	0	0	0	156	0
MT5G093560.E3	22	804	17688	63	0.356	171	0.213	57	0.071	0.598	0.402	5665	3203	3876	4881	0	0	0	0	0	0	0	0	0	0	0	0	0	63	0
MT5G093560.E4	20	1491	29820	912	3.058	395	0.265	119	0.08	0.552	0.448	9728	5632	7331	6217	0	0	0	0	0	0	0	0	0	0	0	0	0	912	0
MT5G093880.E6	23	897	20631	1419	6.878	248	0.276	99	0.11	0.547	0.453	5496	5825	2883	5008	0	0	0	0	0	0	0	0	0	0	0	0	0	1419	0
MT5G094610.E4	18	687	12366	36	0.291	146	0.213	71	0.103	0.626	0.374	4032	1974	2642	3682	0	0	0	0	0	0	0	0	0	0	0	24	0	12	0
MT5G096040.E4	22	717	15774	51	0.323	157	0.219	67	0.093	0.573	0.427	4631	3024	3684	4384	0	0	0	0	0	0	0	0	0	0	0	0	0	51	0
MT5G096680.E1	15	825	12375	1689	13.648	146	0.177	64	0.078	0.655	0.345	3595	2064	1619	3408	0	0	0	0	0	0	0	0	0	0	0	0	0	1689	0
MT5G097890.E1	19	2517	47823	327	0.684	513	0.204	200	0.079	0.592	0.408	13356	8143	11235	14762	0	0	0	0	0	0	0	0	0	0	0	0	0	327	0
MT5G098060.E1	25	855	21375	1845	8.632	187	0.219	88	0.103	0.593	0.407	5395	4928	3031	6173	0	0	0	0	0	0	0	0	0	0	0	0	0	1845	0
MT5G098780.E3	24	600	14400	33	0.229	110	0.183	57	0.095	0.528	0.472	3736	3162	3620	3849	0	0	0	0	0	0	0	0	0	0	0	0	0	33	0
MT5G098800.E1	28	567	15876	1260	7.937	209	0.369	108	0.19	0.534	0.466	3856	3034	3778	3948	0	0	0	0	0	0	0	0	0	0	0	0	0	1260	0
MT5G098860.E1	20	2496	49920	11703	23.444	535	0.214	212	0.085	0.566	0.434	9885	8134	8304	11894	0	0	0	0	0	0	0	0	0	0	0	2052	0	9651	0
MT5G099180.E1	28	1221	34188	2601	7.608	443	0.363	274	0.224	0.472	0.528	7314	7787	8904	7582	0	0	0	0	0	0	0	0	0	0	0	0	0	2601	0
MT5G099290.E2	25	597	14925	810	5.427	154	0.258	68	0.114	0.529	0.471	2699	3463	3187	4766	0	0	0	0	0	0	0	0	0	0	0	0	0	810	0
MT5G099290.E4	24	561	13464	480	3.565	142	0.253	62	0.111	0.617	0.383	3904	2032	2935	4113	0	0	0	0	0	0	0	0	0	0	0	0	0	480	0
MT6G007070.E7	24	1182	28368	3720	13.113	284	0.24	139	0.118	0.565	0.435	7254	4933	5797	6664	0	0	0	0	0	0	0	0	0	0	0	0	0	3720	0
MT6G032880.E1	20	648	12960	2160	16.667	192	0.296	80	0.123	0.631	0.369	3284	1947	2040	3529	0	0	0	0	0	0	0	0	0	0	0	0	0	2160	0
MT6G032880.E2	17	471	8007	312	3.897	117	0.248	50	0.106	0.628	0.372	2932	1300	1563	1900	0	0	0	0	0	0	0	0	0	0	0	0	0	312	0
MT6G034560.E3	22	1860	40920	1035	2.529	436	0.234	240	0.129	0.639	0.361	14084	5580	8807	11414	0	0	0	0	0	0	0	0	0	0	0	0	0	1035	0
MT6G055360.E14	15	558	8370	663	7.921	133	0.238	48	0.086	0.634	0.366	2876	1384	1439	2008	0	0	0	0	0	0	0	0	0	0	0	0	0	663	0
MT6G068920.E2	26	960	24960	387	1.55	372	0.388	139	0.145	0.595	0.405	7204	4347	5602	7420	0	0	0	0	0	0	0	0	0	0	0	0	0	387	0
MT6G069480.E5	20	543	10860	963	8.867	133	0.245	41	0.076	0.63	0.37	3257	1601	2062	2977	0	0	0	0	0	0	0	0	0	0	0	0	0	963	0
MT6G077830.E10	26	780	20280	372	1.834	232	0.297	97	0.124	0.582	0.418	6003	4231	4096	5578	0	0	0	0	0	0	0	0	0	0	0	0	0	372	0
MT6G084410.E1	25	927	23175	3786	16.337	249	0.269	86	0.093	0.515	0.485	5288	4527	4874	4700	0	0	0	0	0	0	0	0	0	0	0	0	0	3786	0
MT6G086270.E2	19	552	10488	543	5.177	135	0.245	60	0.109	0.582	0.418	3160	1862	2291	2632	0	0	0	0	0	0	0	0	0	0	0	0	0	543	0
MT6G090060.E1	22	600	13200	360	2.727	178	0.297	101	0.168	0.483	0.517	2468	4498	2138	3736	0	0	0	0	0	0	0	0	0	0	0	0	0	360	0
MT6G090060.E2	24	657	15768	810	5.137	211	0.321	164	0.25	0.579	0.421	4347	2643	3659	4309	0	0	0	0	0	0	0	0	0	0	0	0	0	810	0
MT6G091690.E8	21	2586	54306	8775	16.158	863	0.334	317	0.123	0.6	0.4	14827	8293	9897	12499	0	0	0	0	0	0	0	0	0	0	0	0	0	8775	0
MT7G006540.E5	20	888	17760	12	0.068	169	0.19	79	0.089	0.611	0.389	5255	3516	3384	5593	0	0	0	0	0	0	0	0	0	0	0	0	0	12	0
MT7G009740.E2	24	747	17928	252	1.406	164	0.22	72	0.096	0.577	0.423	4840	3361	4122	5353	0	0	0	0	0	0	0	0	0	0	0	0	0	252	0
MT7G011030.E1	18	2073	37314	486	1.302	456	0.22	154	0.074	0.583	0.417	9748	6292	9064	11724	0	0	0	0	0	0	0	0	0	0	0	0	0	486	0
MT7G011850.E2	23	753	17319	306	1.767	150	0.199	73	0.097	0.575	0.425	4796	2344	4883	4990	0	0	0	0	0	0	0	0	0	0	0	0	0	306	0
MT7G013160.E2	24	756	18144	87	0.479	159	0.21	57	0.075	0.583	0.417	4637	3508	4024	5888	0	0	0	0	0	0	0	0	0	0	0	0	0	87	0
MT7G016910.E1	24	2316	55584	2616	4.706	693	0.299	289	0.125	0.553	0.447	14281	12133	11533	15021	0	0	0	0	0	0	0	0	0	0	0	12	0	2604	0
MT7G016960.E1	21	1701	35721	6315	17.679	425	0.25	184	0.108	0.592	0.408	7781	5099	6911	9615	0	0	0	0	0	0	0	0	0	0	0	0	0	6315	0
MT7G035070.E5	20	672	13440	33	0.246	208	0.31	69	0.103	0.62	0.38	4125	2224	2869	4189	0	0	0	0	0	0	0	0	0	0	0	0	0	33	0
MT7G038410.E6	22	606	13332	630	4.725	176	0.29	67	0.111	0.611	0.389	3943	2400	2553	3806	0	0	0	0	0	0	0	0	0	0	0	0	0	630	0
MT7G038410.E7	20	525	10500	3	0.029	116	0.221	41	0.078	0.614	0.386	3044	1985	2069	3399	0	0	0	0	0	0	0	0	0	0	0	0	0	3	0
MT7G058520.E1	19	573	10887	297	2.728	118	0.206	52	0.091	0.647	0.353	3161	1234	2503	3692	0	0	0	0	0	0	0	0	0	0	0	0	0	297	0
MT7G059230.E4	19	1908	36252	183	0.505	415	0.218	139	0.073	0.602	0.398	10869	5811	8541	10848	0	0	0	0	0	0	0	0	0	0	0	0	0	183	0
MT7G061330.E7	22	1116	24552	456	1.857	275	0.246	86	0.077	0.598	0.402	8006	4681	4997	6412	0	0	0	0	0	0	0	0	0	0	0	0	0	456	0
MT7G069480.E4	24	474	11376	228	2.004	112	0.236	46	0.097	0.581	0.419	3035	1803	2868	3442	0	0	0	0	0	0	0	0	0	0	0	0	0	228	0
MT7G070280.E1	22	684	15048	969	6.439	273	0.399	133	0.194	0.533	0.467	3190	3836	2739	4314	0	0	0	0	0	0	0	0	0	0	0	0	0	969	0
MT7G070280.E8	22	924	20328	552	2.715	281	0.304	85	0.092	0.631	0.369	5853	3260	4048	6615	0	0	0	0	0	0	0	0	0	0	0	0	0	552	0
MT7G074040.E1	19	2109	40071	12630	31.519	307	0.146	104	0.049	0.556	0.444	7277	3976	8212	7976	0	0	0	0	0	0	0	0	0	0	0	0	0	12630	0
MT7G076230.E1	20	1194	23880	186	0.779	296	0.248	161	0.135	0.529	0.471	5372	5016	6153	7153	0	0	0	0	0	0	0	0	0	0	0	0	0	186	0
MT7G077840.E1	19	972	18468	261	1.413	243	0.25	96	0.099	0.607	0.393	5526	3649	3512	5520	0	0	0	0	0	0	0	0	0	0	0	0	0	261	0
MT7G078220.E1	24	1518	36432	3714	10.194	422	0.278	183	0.121	0.61	0.39	8497	6344	6447	11427	0	0	0	0	0	0	0	0	0	0	0	66	0	3648	0
MT7G079550.E1	20	2385	47700	4590	9.623	519	0.218	226	0.095	0.626	0.374	11452	8059	8047	15534	0	0	0	0	0	0	0	0	0	0	0	183	0	4407	0
MT7G079680.E3	27	951	25677	843	3.283	275	0.289	130	0.137	0.588	0.412	7491	4864	5380	7099	0	0	0	0	0	0	0	0	0	0	0	0	0	843	0
MT7G080040.E1	25	501	12525	0	0	94	0.188	46	0.092	0.547	0.453	3269	1938	3736	3582	0	0	0	0	0	0	0	0	0	0	0	0	0	0	0
MT7G080890.E1	19	675	12825	363	2.83	184	0.273	77	0.114	0.616	0.384	3374	2773	2007	4308	0	0	0	0	0	0	0	0	0	0	0	0	0	363	0
MT7G081260.E1	24	795	19080	870	4.56	304	0.382	135	0.17	0.583	0.417	5500	3435	4157	5118	0	0	0	0	0	0	0	0	0	0	0	0	0	870	0
MT7G082650.E9	22	531	11682	612	5.239	152	0.286	41	0.077	0.623	0.377	3909	1752	2418	2991	0	0	0	0	0	0	0	0	0	0	0	0	0	612	0
MT7G084020.E3	22	1290	28380	291	1.025	314	0.243	137	0.106	0.59	0.41	8626	5434	6075	7954	0	0	0	0	0	0	0	0	0	0	0	0	0	291	0
MT7G085100.E1	21	1932	40572	2055	5.065	537	0.278	253	0.131	0.613	0.387	11765	6321	8599	11832	0	0	0	0	0	0	0	0	0	0	0	0	0	2055	0
MT7G086050.E8	23	672	15456	123	0.796	175	0.26	67	0.1	0.587	0.413	5064	3094	3235	3940	0	0	0	0	0	0	0	0	0	0	0	0	0	123	0
MT7G086050.E9	22	549	12078	669	5.539	149	0.271	76	0.138	0.541	0.459	3447	2447	2789	2726	0	0	0	0	0	0	0	0	0	0	0	0	0	669	0
MT7G086290.E4	23	822	18906	471	2.491	308	0.375	144	0.175	0.591	0.409	6653	2619	4915	4248	0	0	0	0	0	0	0	0	0	0	0	0	0	471	0
MT7G086720.E1	9	576	5184	546	10.532	101	0.175	18	0.031	0.676	0.324	1424	829	665	1717	0	0	0	0	0	0	0	0	0	0	0	0	0	546	0
MT7G087050.E5	20	1635	32700	1125	3.44	454	0.278	156	0.095	0.585	0.415	10658	5985	7133	7799	0	0	0	0	0	0	0	0	0	0	0	0	0	1125	0
MT7G088170.E1	24	1458	34992	1185	3.386	434	0.298	258	0.177	0.518	0.482	8362	7434	8865	9146	0	0	0	0	0	0	0	0	0	0	0	0	0	1185	0
MT7G089190.E1	26	1473	38298	2763	7.214	507	0.344	270	0.183	0.585	0.415	9337	6850	7908	11440	0	0	0	0	0	0	0	0	0	0	0	0	0	2763	0
MT7G089190.E4	26	810	21060	783	3.718	231	0.285	104	0.128	0.586	0.414	5992	3954	4450	5881	0	0	0	0	0	0	0	0	0	0	0	0	0	783	0
MT7G089290.E2	22	915	20130	1095	5.44	244	0.267	107	0.117	0.613	0.387	5244	3737	3632	6422	0	0	0	0	0	0	0	0	0	0	0	0	0	1095	0
MT7G090150.E1	18	1533	27594	366	1.326	238	0.155	109	0.071	0.616	0.384	7515	4206	6247	9260	0	0	0	0	0	0	0	0	0	0	0	0	0	366	0
MT7G090640.E1	26	1500	39000	2571	6.592	465	0.31	244	0.163	0.58	0.42	10776	5690	9621	10339	0	0	0	0	0	0	0	0	0	0	0	0	0	2571	0
MT7G090960.E16	21	543	11403	279	2.447	186	0.343	119	0.219	0.599	0.401	2987	2232	2232	3673	0	0	0	0	0	0	0	0	0	0	0	0	0	279	0
MT7G091390.E7	23	654	15042	582	3.869	150	0.229	54	0.083	0.59	0.41	4671	2638	3288	3863	0	0	0	0	0	0	0	0	0	0	0	0	0	582	0
MT7G092470.E1	27	609	16443	1302	7.918	201	0.33	106	0.174	0.457	0.543	3436	4044	4168	3493	0	0	0	0	0	0	0	0	0	0	0	0	0	1302	0
MT7G092470.E3	19	498	9462	132	1.395	97	0.195	39	0.078	0.655	0.345	3429	1463	1760	2678	0	0	0	0	0	0	0	0	0	0	0	0	0	132	0
MT7G093560.E1	23	2265	52095	1560	2.995	453	0.2	224	0.099	0.565	0.435	12634	9247	12725	15929	0	0	0	0	0	0	0	0	0	0	0	0	0	1560	0
MT7G103870.E1	23	1569	36087	1575	4.364	571	0.364	303	0.193	0.541	0.459	9885	7792	8030	8805	0	0	0	0	0	0	0	0	0	0	0	0	0	1575	0
MT7G108150.E1	20	642	12840	1524	11.869	130	0.202	70	0.109	0.622	0.378	2749	1944	2327	4296	0	0	0	0	0	0	0	0	0	0	0	0	0	1524	0
MT7G108390.E12	23	597	13731	606	4.413	147	0.246	58	0.097	0.543	0.457	4128	2714	3282	3001	0	0	0	0	0	0	0	0	0	0	0	0	0	606	0
MT7G108390.E13	22	897	19734	444	2.25	256	0.285	100	0.111	0.565	0.435	6025	4565	3829	4871	0	0	0	0	0	0	0	0	0	0	0	0	0	444	0
MT7G109550.E1	14	651	9114	861	9.447	137	0.21	73	0.112	0.646	0.354	2538	1547	1382	2786	0	0	0	0	0	0	0	0	0	0	0	0	0	861	0
MT7G109720.E1	27	663	17901	1050	5.866	195	0.294	124	0.187	0.543	0.457	5161	3398	4294	3998	0	0	0	0	0	0	0	0	0	0	0	0	0	1050	0
MT7G109720.E2	22	1227	26994	9	0.033	216	0.176	98	0.08	0.572	0.428	7734	4814	6735	7702	0	0	0	0	0	0	0	0	0	0	0	0	0	9	0
MT7G109720.E4	24	531	12744	1470	11.535	121	0.228	51	0.096	0.553	0.447	3329	2347	2692	2906	0	0	0	0	0	0	0	0	0	0	0	0	0	1470	0
MT7G113360.E1	26	588	15288	921	6.024	173	0.294	97	0.165	0.539	0.461	3963	3683	2944	3777	0	0	0	0	0	0	0	0	0	0	0	0	0	921	0
MT7G113360.E5	18	1635	29430	2436	8.277	396	0.242	124	0.076	0.579	0.421	8645	4238	7083	7028	0	0	0	0	0	0	0	0	0	0	0	0	0	2436	0
MT7G113420.E1	24	1272	30528	2280	7.469	374	0.294	159	0.125	0.571	0.429	7318	6004	6123	8803	0	0	0	0	0	0	0	0	0	0	0	0	0	2280	0
MT7G113540.E2	21	1923	40383	8595	21.284	413	0.215	150	0.078	0.587	0.413	8495	4667	8453	10173	0	0	0	0	0	0	0	0	0	0	0	0	0	8595	0
MT7G113730.E1	18	858	15444	1086	7.032	234	0.273	135	0.157	0.546	0.454	2682	4281	2228	5167	0	0	0	0	0	0	0	0	0	0	0	0	0	1086	0
MT7G113730.E2	23	762	17526	15	0.086	158	0.207	66	0.087	0.546	0.454	3748	4011	3931	5821	0	0	0	0	0	0	0	0	0	0	0	0	0	15	0
MT7G114260.E19	22	501	11022	12	0.109	80	0.16	23	0.046	0.576	0.424	2521	2166	2505	3818	0	0	0	0	0	0	0	0	0	0	0	0	0	12	0
MT7G114590.E1	21	603	12663	1800	14.215	126	0.209	71	0.118	0.602	0.398	3003	2564	1769	3527	0	0	0	0	0	0	0	0	0	0	0	0	0	1800	0
MT7G114660.E1	23	708	16284	2829	17.373	202	0.285	113	0.16	0.533	0.467	2826	3602	2693	4334	0	0	0	0	0	0	0	0	0	0	0	0	0	2829	0
MT7G114940.E12	22	744	16368	99	0.605	185	0.249	71	0.095	0.596	0.404	4807	3137	3441	4884	0	0	0	0	0	0	0	0	0	0	0	0	0	99	0
MT7G116630.E5	23	501	11523	6	0.052	114	0.228	49	0.098	0.575	0.425	3940	1619	3272	2686	0	0	0	0	0	0	0	0	0	0	0	0	0	6	0
MT7G117270.E1	24	1608	38592	2793	7.237	462	0.287	241	0.15	0.602	0.398	11092	5859	8373	10475	0	0	0	0	0	0	0	0	0	0	0	0	0	2793	0
MT7G118350.E13	23	630	14490	3	0.021	90	0.143	25	0.04	0.573	0.427	4263	2559	3625	4040	0	0	0	0	0	0	0	0	0	0	0	0	0	3	0
MT7G118350.E16	23	909	20907	12	0.057	144	0.158	50	0.055	0.552	0.448	5579	4199	5164	5953	0	0	0	0	0	0	0	0	0	0	0	0	0	12	0
MT8G011610.E10	24	579	13896	411	2.958	139	0.24	52	0.09	0.591	0.409	4305	2439	3078	3663	0	0	0	0	0	0	0	0	0	0	0	0	0	411	0
MT8G011610.E16	24	534	12816	249	1.943	97	0.182	32	0.06	0.581	0.419	3373	2625	2636	3933	0	0	0	0	0	0	0	0	0	0	0	0	0	249	0
MT8G014500.E1	19	789	14991	2190	14.609	153	0.194	75	0.095	0.628	0.372	3287	1926	2845	4743	0	0	0	0	0	0	0	0	0	0	0	0	0	2190	0
MT8G021140.E3	23	1248	28704	0	0	197	0.158	81	0.065	0.592	0.408	8578	4811	6918	8397	0	0	0	0	0	0	0	0	0	0	0	0	0	0	0
MT8G023490.E1	24	1491	35784	4803	13.422	502	0.337	266	0.178	0.595	0.405	8395	6319	6245	10007	0	0	0	0	0	0	0	0	0	0	0	0	0	4803	0
MT8G032260.E1	21	732	15372	858	5.582	176	0.24	70	0.096	0.6	0.4	5004	2728	3070	3712	0	0	0	0	0	0	0	0	0	0	0	0	0	858	0
MT8G035620.E2	20	507	10140	222	2.189	102	0.201	29	0.057	0.587	0.413	2630	1770	2321	3197	0	0	0	0	0	0	0	0	0	0	0	0	0	222	0
MT8G035620.E5	18	732	13176	162	1.23	145	0.198	55	0.075	0.636	0.364	4016	1952	2785	4261	0	0	0	0	0	0	0	0	0	0	0	0	0	162	0
MT8G035620.E6	21	648	13608	375	2.756	168	0.259	61	0.094	0.61	0.39	3717	2595	2561	4360	0	0	0	0	0	0	0	0	0	0	0	0	0	375	0
MT8G036940.E1	25	705	17625	462	2.621	224	0.318	118	0.167	0.546	0.454	5700	3676	4116	3671	0	0	0	0	0	0	0	0	0	0	0	0	0	462	0
MT8G036940.E3	24	681	16344	834	5.103	189	0.278	72	0.106	0.566	0.434	4787	3058	3675	3990	0	0	0	0	0	0	0	0	0	0	0	0	0	834	0
MT8G069390.E1	20	714	14280	816	5.714	127	0.178	50	0.07	0.632	0.368	3745	2368	2585	4766	0	0	0	0	0	0	0	0	0	0	0	0	0	816	0
MT8G069390.E3	19	840	15960	270	1.692	161	0.192	84	0.1	0.568	0.432	4124	3032	3745	4789	0	0	0	0	0	0	0	0	0	0	0	0	0	270	0
MT8G072150.E2	22	1455	32010	135	0.422	357	0.245	169	0.116	0.563	0.437	8325	5843	8084	9623	0	0	0	0	0	0	0	0	0	0	0	0	0	135	0
MT8G072250.E1	19	753	14307	0	0	108	0.143	68	0.09	0.602	0.398	3793	2954	2744	4816	0	0	0	0	0	0	0	0	0	0	0	0	0	0	0
MT8G072250.E11	22	1539	33858	9567	28.256	318	0.207	119	0.077	0.553	0.447	7049	5206	5646	6390	0	0	0	0	0	0	0	0	0	0	0	0	0	9567	0
MT8G074540.E7	21	714	14994	3345	22.309	203	0.284	59	0.083	0.584	0.416	3726	2414	2426	3080	0	0	0	0	0	0	0	0	0	0	0	0	0	3345	0
MT8G075460.E1	25	2058	51450	1584	3.079	527	0.256	226	0.11	0.574	0.426	12855	9491	11733	15787	0	0	0	0	0	0	0	0	0	0	0	0	0	1584	0
MT8G075810.E8	21	618	12978	225	1.734	172	0.278	59	0.095	0.603	0.397	4261	2351	2712	3429	0	0	0	0	0	0	0	0	0	0	0	0	0	225	0
MT8G076020.E2	21	861	18081	192	1.062	153	0.178	73	0.085	0.604	0.396	5988	2560	4515	4826	0	0	0	0	0	0	0	0	0	0	0	0	0	192	0
MT8G076860.E3	28	939	26292	1878	7.143	333	0.355	109	0.116	0.574	0.426	6859	4266	6209	7080	0	0	0	0	0	0	0	0	0	0	0	0	0	1878	0
MT8G077020.E3	27	507	13689	549	4.011	161	0.318	88	0.174	0.582	0.418	4094	3038	2453	3555	0	0	0	0	0	0	0	0	0	0	0	0	0	549	0
MT8G078230.E1	20	1308	26160	1218	4.656	415	0.317	168	0.128	0.52	0.48	6652	5104	6875	6311	0	0	0	0	0	0	0	0	0	0	0	0	0	1218	0
MT8G085620.E3	26	846	21996	3480	15.821	243	0.287	128	0.151	0.58	0.42	4888	3071	4707	5850	0	0	0	0	0	0	0	0	0	0	0	0	0	3480	0
MT8G085780.E1	19	1776	33744	756	2.24	378	0.213	206	0.116	0.562	0.438	8853	6642	7806	9687	0	0	0	0	0	0	0	0	0	0	0	0	0	756	0
MT8G088030.E1	19	567	10773	2040	18.936	157	0.277	67	0.118	0.528	0.472	2200	2206	1927	2400	0	0	0	0	0	0	0	0	0	0	0	0	0	2040	0
MT8G088050.E11	21	1341	28161	477	1.694	406	0.303	146	0.109	0.589	0.411	9601	5716	5650	6717	0	0	0	0	0	0	0	0	0	0	0	0	0	477	0
MT8G088900.E1	24	945	22680	936	4.127	258	0.273	121	0.128	0.513	0.487	5454	5226	5352	5712	0	0	0	0	0	0	0	0	0	0	0	0	0	936	0
MT8G089370.E1	20	1284	25680	471	1.834	368	0.287	152	0.118	0.592	0.408	7094	4718	5563	7834	0	0	0	0	0	0	0	0	0	0	0	0	0	471	0
MT8G092050.E3	22	1311	28842	1170	4.057	318	0.243	135	0.103	0.61	0.39	8731	4051	6708	8182	0	0	0	0	0	0	0	0	0	0	0	0	0	1170	0
MT8G093680.E1	23	1380	31740	7563	23.828	312	0.226	168	0.122	0.578	0.422	7945	3840	6366	6026	0	0	0	0	0	0	0	0	0	0	0	0	0	7563	0
MT8G094170.E4	26	858	22308	435	1.95	233	0.272	107	0.125	0.587	0.413	6233	4128	4901	6611	0	0	0	0	0	0	0	0	0	0	0	0	0	435	0
MT8G094170.E6	24	846	20304	666	3.28	212	0.251	87	0.103	0.601	0.399	4942	4022	3803	6871	0	0	0	0	0	0	0	0	0	0	0	0	0	666	0
MT8G098240.E1	25	1257	31425	1752	5.575	471	0.375	193	0.154	0.591	0.409	9082	5967	6153	8471	0	0	0	0	0	0	0	0	0	0	0	0	0	1752	0
MT8G101380.E14	25	618	15450	519	3.359	150	0.243	69	0.112	0.592	0.408	4441	2505	3593	4392	0	0	0	0	0	0	0	0	0	0	0	0	0	519	0
MT8G102470.E1	25	1062	26550	1710	6.441	272	0.256	145	0.137	0.489	0.511	5816	7043	5655	6326	0	0	0	0	0	0	0	0	0	0	0	0	0	1710	0
MT8G102480.E1	21	1692	35532	1695	4.77	440	0.26	193	0.114	0.602	0.398	10849	4639	8827	9522	0	0	0	0	0	0	0	0	0	0	0	0	0	1695	0
MT8G102510.E1	22	594	13068	1341	10.262	85	0.143	32	0.054	0.652	0.348	3764	1715	2373	3875	0	0	0	0	0	0	0	0	0	0	0	0	0	1341	0
MT8G102540.E3	26	642	16692	228	1.366	163	0.254	83	0.129	0.57	0.43	4387	3307	3774	4996	0	0	0	0	0	0	0	0	0	0	0	0	0	228	0
MT8G102850.E1	20	684	13680	501	3.662	209	0.306	109	0.159	0.515	0.485	4016	3775	2626	2762	0	0	0	0	0	0	0	0	0	0	0	0	0	501	0
MT8G102850.E5	22	1206	26532	4593	17.311	399	0.331	172	0.143	0.59	0.41	7056	4213	4783	5887	0	0	0	0	0	0	0	0	0	0	0	0	0	4593	0
MT8G103850.E9	25	903	22575	747	3.309	192	0.213	63	0.07	0.578	0.422	5795	4266	4936	6831	0	0	0	0	0	0	0	0	0	0	0	0	0	747	0
MT8G104850.E2	19	1071	20349	336	1.651	286	0.267	109	0.102	0.616	0.384	5901	3337	4336	6424	0	0	0	0	0	0	0	0	0	0	0	0	0	336	0
MT8G104920.E2	22	612	13464	828	6.15	172	0.281	78	0.127	0.61	0.39	4032	2113	2808	3683	0	0	0	0	0	0	0	0	0	0	0	0	0	828	0
MT8G104930.E1	22	942	20724	1584	7.643	280	0.297	144	0.153	0.594	0.406	5958	3693	4075	5414	0	0	0	0	0	0	0	0	0	0	0	0	0	1584	0
MT8G105210.E1	17	2781	47277	3294	6.967	616	0.222	248	0.089	0.6	0.4	12117	7220	10379	14228	0	0	0	0	0	0	0	0	0	0	0	666	0	2628	0
MT8G105860.E1	26	567	14742	144	0.977	133	0.235	78	0.138	0.476	0.524	3319	4189	3458	3632	0	0	0	0	0	0	0	0	0	0	0	0	0	144	0
MT8G106680.E1	19	2688	51072	1230	2.408	607	0.226	257	0.096	0.578	0.422	15740	8317	12700	13085	0	0	0	0	0	0	0	0	0	0	0	0	0	1230	0
MT8G107060.E2	21	1143	24003	1626	6.774	394	0.345	202	0.177	0.559	0.441	7458	4324	5541	5054	0	0	0	0	0	0	0	0	0	0	0	0	0	1626	0
MT8G107410.E2	23	561	12903	2403	18.624	161	0.287	72	0.128	0.476	0.524	2554	2832	2646	2468	0	0	0	0	0	0	0	0	0	0	0	0	0	2403	0
TP10093.E1	23	609	14007	822	5.868	109	0.179	55	0.09	0.567	0.433	3690	2342	3369	3784	0	0	0	0	0	0	0	0	0	0	0	0	0	822	0
TP1077.E2	25	1686	42150	1425	3.381	469	0.278	233	0.138	0.606	0.394	13094	5981	10063	11587	0	0	0	0	0	0	0	0	0	0	0	0	0	1425	0
TP11966.E3	22	1410	31020	2886	9.304	362	0.257	125	0.089	0.611	0.389	8678	4444	6472	8540	0	0	0	0	0	0	0	0	0	0	0	969	0	1917	0
TP11966.E9	18	1035	18630	6810	36.554	205	0.198	72	0.07	0.609	0.391	3975	2096	2515	3234	0	0	0	0	0	0	0	0	0	0	0	0	0	6810	0
TP12550.E3	18	1140	20520	927	4.518	228	0.2	106	0.093	0.644	0.356	6156	3400	3569	6468	0	0	0	0	0	0	0	0	0	0	0	0	0	927	0
TP13477.E4	23	612	14076	162	1.151	164	0.268	76	0.124	0.608	0.392	4357	2550	2900	4107	0	0	0	0	0	0	0	0	0	0	0	0	0	162	0
TP14066.E1	18	1956	35208	2169	6.161	515	0.263	231	0.118	0.653	0.347	10297	4655	6797	11287	0	0	0	0	0	0	0	0	0	0	0	0	0	2169	0
TP1427.E3	23	657	15111	2388	15.803	112	0.17	54	0.082	0.571	0.429	3632	2274	3165	3652	0	0	0	0	0	0	0	0	0	0	0	0	0	2388	0
TP14392.E2	28	648	18144	279	1.538	162	0.25	86	0.133	0.582	0.418	4695	3073	4399	5698	0	0	0	0	0	0	0	0	0	0	0	0	0	279	0
TP14828.E1	24	1113	26712	6123	22.922	412	0.37	192	0.173	0.556	0.444	6736	4226	4902	4725	0	0	0	0	0	0	0	0	0	0	0	0	0	6123	0
TP15324.E3	22	2259	49698	3591	7.226	515	0.228	211	0.093	0.584	0.416	13617	7593	11595	13302	0	0	0	0	0	0	0	0	0	0	0	0	0	3591	0
TP15380.E1	21	1794	37674	1899	5.041	371	0.207	160	0.089	0.604	0.396	11311	5428	8724	10312	0	0	0	0	0	0	0	0	0	0	0	0	0	1899	0
TP15492.E3	23	1011	23253	459	1.974	294	0.291	117	0.116	0.633	0.367	6894	3423	4947	7530	0	0	0	0	0	0	0	0	0	0	0	0	0	459	0
TP16118.E2	23	1221	28083	3024	10.768	380	0.311	182	0.149	0.554	0.446	6034	5897	5283	7845	0	0	0	0	0	0	0	0	0	0	0	0	0	3024	0
TP16118.E3	30	690	20700	972	4.696	200	0.29	82	0.119	0.551	0.449	5076	2365	6487	5800	0	0	0	0	0	0	0	0	0	0	0	0	0	972	0
TP16249.E1	21	1068	22428	795	3.545	241	0.226	80	0.075	0.585	0.415	6224	4077	4914	6418	0	0	0	0	0	0	0	0	0	0	0	0	0	795	0
TP17327.E1	23	774	17802	2703	15.184	202	0.261	111	0.143	0.531	0.469	3810	3152	3931	4206	0	0	0	0	0	0	0	0	0	0	0	0	0	2703	0
TP17327.E6	21	2253	47313	3	0.006	450	0.2	143	0.063	0.586	0.414	14666	8222	11348	13074	0	0	0	0	0	0	0	0	0	0	0	0	0	3	0
TP18118.E1	22	2607	57354	1827	3.185	741	0.284	313	0.12	0.607	0.393	15416	9552	12296	18263	0	0	0	0	0	0	0	0	0	0	0	0	0	1827	0
TP18647.E1	18	2889	52002	5256	10.107	599	0.207	255	0.088	0.609	0.391	13306	7463	10746	15231	0	0	0	0	0	0	0	0	0	0	0	114	0	5142	0
TP1995.E1	20	1422	28440	255	0.897	372	0.262	187	0.132	0.593	0.407	6672	4903	6584	10026	0	0	0	0	0	0	0	0	0	0	0	0	0	255	0
TP21851.E3	25	594	14850	45	0.303	148	0.249	68	0.114	0.591	0.409	4580	2231	3830	4164	0	0	0	0	0	0	0	0	0	0	0	0	0	45	0
TP22772.E1	23	1326	30498	2328	7.633	312	0.235	143	0.108	0.567	0.433	7580	6382	5822	8386	0	0	0	0	0	0	0	0	0	0	0	0	0	2328	0
TP23435.E1	26	645	16770	2022	12.057	194	0.301	93	0.144	0.418	0.582	3110	5754	2822	3062	0	0	0	0	0	0	0	0	0	0	0	0	0	2022	0
TP23474.E1	24	552	13248	1371	10.349	157	0.284	96	0.174	0.491	0.509	2673	3231	2815	3158	0	0	0	0	0	0	0	0	0	0	0	0	0	1371	0
TP23474.E3	23	840	19320	24	0.124	212	0.252	105	0.125	0.576	0.424	5185	3675	4510	5926	0	0	0	0	0	0	0	0	0	0	0	0	0	24	0
TP24540.E1	18	813	14634	2214	15.129	191	0.235	71	0.087	0.617	0.383	3696	2292	2460	3969	0	0	0	0	0	0	0	0	0	0	0	0	0	2214	0
TP24540.E3	21	1080	22680	5637	24.854	239	0.221	113	0.105	0.646	0.354	5947	2391	3630	5069	0	0	0	0	0	0	0	0	0	0	0	0	0	5637	0
TP24819.E3	19	621	11799	810	6.865	137	0.221	72	0.116	0.524	0.476	3264	3259	1976	2490	0	0	0	0	0	0	0	0	0	0	0	0	0	810	0
TP25665.E2	31	1248	38688	2802	7.243	400	0.321	198	0.159	0.592	0.408	10271	5876	8772	10967	0	0	0	0	0	0	0	0	0	0	0	87	0	2715	0
TP26148.E1	24	819	19656	2091	10.638	223	0.272	128	0.156	0.5	0.5	4807	4137	4648	3973	0	0	0	0	0	0	0	0	0	0	0	117	0	1974	0
TP26148.E12	22	576	12672	1185	9.351	163	0.283	63	0.109	0.568	0.432	3549	1685	3270	2974	0	0	0	0	0	0	0	0	0	0	0	0	0	1185	0
TP26192.E1	23	771	17733	2568	14.481	216	0.28	109	0.141	0.593	0.407	4440	2908	3269	4542	0	0	0	0	0	0	0	0	0	0	0	0	0	2568	0
TP26192.E2	24	687	16488	234	1.419	174	0.253	90	0.131	0.592	0.408	5091	3121	3519	4523	0	0	0	0	0	0	0	0	0	0	0	0	0	234	0
TP26575.E1	19	2454	46626	11598	24.875	589	0.24	206	0.084	0.566	0.434	9221	6582	8723	10502	0	0	0	0	0	0	0	0	0	0	0	0	0	11598	0
TP26678.E1	22	1332	29304	4059	13.851	331	0.248	156	0.117	0.589	0.411	7189	3915	6463	7678	0	0	0	0	0	0	0	0	0	0	0	0	0	4059	0
TP27965.E1	20	1407	28140	1908	6.78	372	0.264	159	0.113	0.615	0.385	8116	4168	5920	8022	0	0	0	0	0	0	0	0	0	0	0	0	0	1908	0
TP28737.E1	19	1515	28785	3177	11.037	385	0.254	216	0.143	0.574	0.426	7158	5846	5065	7539	0	0	0	0	0	0	0	0	0	0	0	237	0	2940	0
TP28866.E2	26	570	14820	1323	8.927	188	0.33	76	0.133	0.526	0.474	3888	3619	2782	3208	0	0	0	0	0	0	0	0	0	0	0	0	0	1323	0
TP29468.E5	21	813	17073	438	2.565	215	0.264	91	0.112	0.574	0.426	4542	3013	4079	5001	0	0	0	0	0	0	0	0	0	0	0	0	0	438	0
TP30250.E1	21	2271	47691	1074	2.252	540	0.238	266	0.117	0.552	0.448	12324	9765	11114	13414	0	0	0	0	0	0	0	0	0	0	0	0	0	1074	0
TP30443.E1	10	882	8820	231	2.619	106	0.12	39	0.044	0.671	0.329	2740	1642	1187	3020	0	0	0	0	0	0	0	0	0	0	0	0	0	231	0
TP30443.E2	13	639	8307	150	1.806	74	0.116	35	0.055	0.653	0.347	2894	1078	1752	2433	0	0	0	0	0	0	0	0	0	0	0	0	0	150	0
TP30551.E5	21	633	13293	399	3.002	136	0.215	39	0.062	0.552	0.448	3718	2528	3246	3402	0	0	0	0	0	0	0	0	0	0	0	0	0	399	0
TP30568.E2	17	1974	33558	372	1.109	533	0.27	196	0.099	0.592	0.408	10232	5927	7604	9423	0	0	0	0	0	0	0	0	0	0	0	0	0	372	0
TP31493.E4	23	1326	30498	2961	9.709	399	0.301	158	0.119	0.615	0.385	8103	4409	6188	8831	0	0	0	0	0	0	0	0	0	0	0	0	0	2961	0
TP31502.E4	23	597	13731	108	0.787	136	0.228	41	0.069	0.603	0.397	3692	2439	2968	4524	0	0	0	0	0	0	0	0	0	0	0	0	0	108	0
TP31502.E5	23	855	19665	819	4.165	242	0.283	70	0.082	0.603	0.397	5596	3411	4068	5771	0	0	0	0	0	0	0	0	0	0	0	0	0	819	0
TP31609.E1	16	2724	43584	3840	8.811	647	0.238	248	0.091	0.62	0.38	12200	6207	8892	12445	0	0	0	0	0	0	0	0	0	0	0	0	0	3840	0
TP32253.E4	21	1206	25326	4419	17.448	251	0.208	102	0.085	0.574	0.426	7202	3339	5563	4803	0	0	0	0	0	0	0	0	0	0	0	0	0	4419	0
TP32682.E2	23	1215	27945	3741	13.387	329	0.271	164	0.135	0.605	0.395	7493	4017	5520	7174	0	0	0	0	0	0	0	0	0	0	0	0	0	3741	0
TP3295.E1	19	558	10602	54	0.509	89	0.159	45	0.081	0.56	0.44	3426	2147	2494	2481	0	0	0	0	0	0	0	0	0	0	0	0	0	54	0
TP33300.E1	22	621	13662	693	5.072	142	0.229	67	0.108	0.59	0.41	3539	2558	2737	4135	0	0	0	0	0	0	0	0	0	0	0	0	0	693	0
TP33939.E5	26	813	21138	381	1.802	263	0.323	111	0.137	0.566	0.434	5648	5001	4000	6108	0	0	0	0	0	0	0	0	0	0	0	0	0	381	0
TP34023.E1	26	516	13416	384	2.862	146	0.283	64	0.124	0.579	0.421	3722	2637	2848	3825	0	0	0	0	0	0	0	0	0	0	0	0	0	384	0
TP34234.E3	24	1842	44208	798	1.805	296	0.161	121	0.066	0.553	0.447	12120	8081	11334	11875	0	0	0	0	0	0	0	0	0	0	0	0	0	798	0
TP34661.E2	20	1311	26220	1326	5.057	245	0.187	104	0.079	0.582	0.418	7507	4096	6304	6987	0	0	0	0	0	0	0	0	0	0	0	0	0	1326	0
TP36663.E2	21	852	17892	3258	18.209	199	0.234	114	0.134	0.616	0.384	4472	2825	2788	4543	0	0	0	0	0	0	0	0	0	0	0	0	0	3258	0
TP36679.E1	19	1248	23712	1620	6.832	380	0.304	154	0.123	0.647	0.353	6538	3378	4417	7759	0	0	0	0	0	0	0	0	0	0	0	0	0	1620	0
TP36963.E3	24	1227	29448	4122	13.998	411	0.335	180	0.147	0.495	0.505	6282	6878	5920	6240	0	0	0	0	0	0	0	0	0	0	0	0	0	4122	0
TP37431.E1	20	582	11640	615	5.284	209	0.359	94	0.162	0.501	0.499	2655	3977	1519	2874	0	0	0	0	0	0	0	0	0	0	0	0	0	615	0
TP37431.E2	26	1035	26910	600	2.23	320	0.309	170	0.164	0.563	0.437	7477	3765	7731	7337	0	0	0	0	0	0	0	0	0	0	0	0	0	600	0
TP37490.E4	21	2097	44037	2676	6.077	557	0.266	286	0.136	0.612	0.388	12046	6994	9034	13278	0	0	0	0	0	0	0	0	0	0	0	0	0	2676	0
TP37525.E1	27	918	24786	2529	10.203	197	0.215	117	0.127	0.552	0.448	5434	4970	5003	6850	0	0	0	0	0	0	0	0	0	0	0	0	0	2529	0
TP37717.E1	21	603	12663	1029	8.126	171	0.284	89	0.148	0.496	0.504	3623	3494	2368	2146	0	0	0	0	0	0	0	0	0	0	0	0	0	1029	0
TP38137.E1	20	1743	34860	7002	20.086	321	0.184	151	0.087	0.545	0.455	7013	6935	5742	8168	0	0	0	0	0	0	0	0	0	0	0	0	0	7002	0
TP38338.E14	17	1173	19941	8073	40.484	85	0.072	21	0.018	0.605	0.395	3443	1979	2661	3785	0	0	0	0	0	0	0	0	0	0	0	591	0	7482	0
TP38588.E2	17	2667	45339	351	0.774	608	0.228	292	0.109	0.596	0.404	12795	8650	9505	14038	0	0	0	0	0	0	0	0	0	0	0	0	0	351	0
TP4402.E14	21	582	12222	321	2.626	156	0.268	57	0.098	0.608	0.392	3839	2177	2492	3393	0	0	0	0	0	0	0	0	0	0	0	0	0	321	0
TP5888.E3	24	690	16560	2733	16.504	148	0.214	89	0.129	0.559	0.441	4228	2640	3449	3510	0	0	0	0	0	0	0	0	0	0	0	0	0	2733	0
TP5978.E2	23	738	16974	1656	9.756	180	0.244	102	0.138	0.585	0.415	3783	3324	3036	5175	0	0	0	0	0	0	0	0	0	0	0	0	0	1656	0
TP6044.E11	21	819	17199	525	3.053	187	0.228	79	0.096	0.596	0.404	5326	3301	3430	4617	0	0	0	0	0	0	0	0	0	0	0	0	0	525	0
TP6044.E9	23	666	15318	18	0.118	170	0.255	54	0.081	0.588	0.412	4541	2826	3484	4449	0	0	0	0	0	0	0	0	0	0	0	0	0	18	0
TP7770.E1	19	1134	21546	2361	10.958	255	0.225	121	0.107	0.595	0.405	5225	3740	4023	6197	0	0	0	0	0	0	0	0	0	0	0	0	0	2361	0
TP8614.E1	27	912	24624	261	1.06	237	0.26	162	0.178	0.513	0.487	7094	4376	7480	5413	0	0	0	0	0	0	0	0	0	0	0	0	0	261	0
TP8648.E5	24	621	14904	381	2.556	142	0.229	85	0.137	0.589	0.411	4631	2792	3175	3925	0	0	0	0	0	0	0	0	0	0	0	0	0	381	0
TP8734.E1	26	1398	36348	2391	6.578	473	0.338	201	0.144	0.549	0.451	8852	6484	8845	9776	0	0	0	0	0	0	0	0	0	0	0	0	0	2391	0
TP9667.E4	19	534	10146	0	0	95	0.178	48	0.09	0.627	0.373	3458	1754	2030	2904	0	0	0	0	0	0	0	0	0	0	0	0	0	0	0
TP9970.E1	21	1443	30303	8154	26.908	286	0.198	134	0.093	0.596	0.404	6521	3535	5418	6675	0	0	0	0	0	0	0	0	0	0	0	0	0	8154	0
AVERAGE	22.3032	1026.15	22357.1	1609.48	0.0680744	252.807	0.25013	113.7	0.114379	0.57537	0.42463	5902.15	4011.64	4785.36	6047.26	0	0	0	0	0	0	0	0	0	0	0	34.5587	0	1574.92	0
